# Supplementary material for: Fragment-based drug design of a bacterial kinase inhibitor capable of increasing the antibiotic sensitivity of clinical isolates
Source: Commun Chem. 2025 Nov 27;8:417. doi: 10.1038/s42004-025-01795-6 (PMC12749166; doi:10.1038/s42004-025-01795-6)
Supplement: Supplementary file 3 — Supplementary data [file 42004_2025_1795_MOESM3_ESM.xlsx]

## Sheet: Figure 2
a			b
Compounds	Inhibition (%)		Compounds	Inhibition (%)
F68	11		F136	15
F69	68		2	88
1	59		3	86
			4	65
			5	83

## Sheet: Figure 4
a							b
Time (min)	DP (µcal·s-1)	Molar Ratio	DH (kcal·mol-1)	Molar Ratio	Fitting DH (kcal·mol-1)		[MgATP] (mM)	kss (s-1) at [36] = 0 µM	kss (s-1) at [36] = 20 µM	kss (s-1) at [36] = 50 µM	kss (s-1) at [36] = 100 µM
0.033333	0.000126	0.283	-2.57353	0.047001	-2.7967		0.1	0.204437	0.129556	0.0970705	0.0671336
0.066667	-8.6e-05	0.520654	-2.60496	0.283	-2.71854		0.2	0.291451	0.200387	0.137985	0.101384
0.1	-0.000592	0.759962	-2.49945	0.520654	-2.55475		0.3	0.335196	0.239763	0.174965	0.132737
0.133333	-0.000165	1.00093	-2.0756	0.759962	-2.33618		0.4	0.369728	0.27788	0.206803	0.156412
0.166667	0.001398	1.24354	-1.70756	1.00093	-2.05828		0.5	0.397502	0.31169	0.23282	0.181945
0.2	0.003679	1.48781	-1.30299	1.24354	-1.73331		0.6	0.426459	0.334955	0.264694	0.213353
0.233333	0.005959	1.73374	-1.0551	1.48781	-1.39427		0.8	0.444471	0.34812	0.294119	0.229054
0.266667	0.004592	1.98132	-0.816309	1.73374	-1.08177		1	0.479381	0.396979	0.340345	0.259501
0.3	0.00233	2.23056	-0.632881	1.98132	-0.823068		1.25	0.491604	0.426281	0.348649	0.280125
0.333333	2.6e-05	2.48145	-0.479887	2.23056	-0.624216		1.5	0.503553	0.425158	0.376987	0.295357
0.366667	-0.001659	2.73399	-0.402383	2.48145	-0.4773		1.75	0.519259	0.451982	0.390257	0.319225
0.4	-0.00176	2.98819	-0.34997	2.73399	-0.370206		2	0.518924	0.453049	0.412996	0.308723
0.433333	0.000416	3.24404	-0.251788	2.98819	-0.291927
0.466667	0.003106	3.50155	-0.284738	3.24404	-0.234058
0.5	0.007269	3.76071	-0.222616	3.50155	-0.190621
0.533333	0.009553	4.02153	-0.107633	3.76071	-0.157478
0.566667	0.012523	4.284	-0.11034	4.02153	-0.131775
0.6	0.010545	4.54813	-0.090897	4.284	-0.111531
0.633333	0.002445	4.81391	-0.038827	4.54813	-0.095357
0.666667	-0.005141	5.08134	-0.049044	4.81391	-0.082264
0.7	-0.011243	5.35043	-0.053773	5.08134	-0.071536
0.733333	-0.015272	5.62118	-0.040512	5.35043	-0.062648
0.766667	-0.013573	5.89357	-0.078586	5.62118	-0.055211
0.8	-0.010947	6.16763	-0.0576	5.89357	-0.048929
0.833333	-0.009232	6.44333	0.000222	6.16763	-0.043579
0.866667	-0.010725	6.7207	0.006941	6.44333	-0.038987
0.9	-0.010464	6.99971	-0.041101	6.7207	-0.035016
0.933333	-0.009195	7.28038	-0.021398	6.99971	-0.031561
0.966667	-0.009624	7.56271	0.033536	7.28038	-0.028534
1	-0.010107			7.56271	-0.025868
1.03333	-0.007112
1.06667	-0.004093
1.1	-0.001201
1.13333	0.002165
1.16667	0.005403
1.2	0.008406
1.23333	0.014749
1.26667	0.020274
1.3	0.023564
1.33333	0.022892
1.36667	0.01834
1.4	0.016528
1.43333	0.018101
1.46667	0.019953
1.5	-0.022682
1.53333	-0.216892
1.56667	-0.331642
1.6	-0.359212
1.63333	-0.370794
1.66667	-0.368136
1.7	-0.353252
1.73333	-0.328375
1.76667	-0.296705
1.8	-0.264555
1.83333	-0.232155
1.86667	-0.202914
1.9	-0.174947
1.93333	-0.151187
1.96667	-0.127984
2	-0.108619
2.03333	-0.093611
2.06667	-0.083235
2.1	-0.074024
2.13333	-0.063897
2.16667	-0.053384
2.2	-0.043469
2.23333	-0.035485
2.26667	-0.029971
2.3	-0.029158
2.33333	-0.02675
2.36667	-0.022553
2.4	-0.019479
2.43333	-0.015691
2.46667	-0.012592
2.5	-0.008147
2.53333	-0.002515
2.56667	0.004077
2.6	0.010618
2.63333	0.014694
2.66667	0.015348
2.7	0.010704
2.73333	0.003741
2.76667	-0.005347
2.8	-0.015107
2.83333	-0.019447
2.86667	-0.022987
2.9	-0.025343
2.93333	-0.02355
2.96667	-0.019037
3	-0.013303
3.03333	-0.007257
3.06667	-0.002537
3.1	-0.001761
3.13333	-0.002303
3.16667	-0.003724
3.2	-0.005425
3.23333	-0.007484
3.26667	-0.010726
3.3	-0.012068
3.33333	-0.012368
3.36667	-0.010883
3.4	-0.009015
3.43333	-0.004665
3.46667	-0.001426
3.5	1.6e-05
3.53333	0.001837
3.56667	0.006144
3.6	0.009389
3.63333	0.007777
3.66667	0.004705
3.7	0.00258
3.73333	0.002259
3.76667	0.002948
3.8	0.002094
3.83333	0.002166
3.86667	0.002909
3.9	0.003053
3.93333	0.003394
3.96667	0.003405
4	0.004434
4.03333	0.00586
4.06667	0.009513
4.1	0.015682
4.13333	0.020574
4.16667	0.022479
4.2	0.02365
4.23333	0.023761
4.26667	0.021816
4.3	0.019973
4.33333	0.01914
4.36667	0.015009
4.4	0.010008
4.43333	0.004904
4.46667	3.5e-05
4.5	-0.004135
4.53333	-0.007314
4.56667	-0.00751
4.6	-0.006977
4.63333	-0.006386
4.66667	-0.003256
4.7	0.000634
4.73333	0.004708
4.76667	0.005853
4.8	0.003612
4.83333	0.000611
4.86667	0.00012
4.9	0.002261
4.93333	0.005963
4.96667	0.006384
5	0.002685
5.03333	-0.001185
5.06667	-0.007224
5.1	-0.011542
5.13333	-0.014475
5.16667	-0.015397
5.2	-0.01219
5.23333	-0.005774
5.26667	-3.9e-05
5.3	0.004096
5.33333	0.005154
5.36667	0.002011
5.4	-0.002871
5.43333	-0.005642
5.46667	-0.007298
5.5	-0.008531
5.53333	-0.012437
5.56667	-0.016871
5.6	-0.017144
5.63333	-0.015449
5.66667	-0.013024
5.7	-0.011004
5.73333	-0.010098
5.76667	-0.009757
5.8	-0.007875
5.83333	-0.005856
5.86667	-0.004919
5.9	-0.003269
5.93333	-0.002706
5.96667	-0.001313
6	0.000453
6.03333	0.002576
6.06667	0.004706
6.1	0.006866
6.13333	0.007581
6.16667	0.009067
6.2	0.010891
6.23333	0.012172
6.26667	0.011945
6.3	0.010413
6.33333	0.007497
6.36667	0.007471
6.4	0.007545
6.43333	-0.002596
6.46667	-0.311541
6.5	-1.2791
6.53333	-2.49524
6.56667	-3.81251
6.6	-4.90978
6.63333	-5.54679
6.66667	-5.8339
6.7	-5.81275
6.73333	-5.57123
6.76667	-5.17
6.8	-4.66214
6.83333	-4.10475
6.86667	-3.53829
6.9	-2.98211
6.93333	-2.45712
6.96667	-1.9756
7	-1.55424
7.03333	-1.19892
7.06667	-0.897294
7.1	-0.642904
7.13333	-0.428474
7.16667	-0.251541
7.2	-0.109115
7.23333	0.000661
7.26667	0.075508
7.3	0.116878
7.33333	0.135441
7.36667	0.141659
7.4	0.143795
7.43333	0.142441
7.46667	0.135609
7.5	0.124315
7.53333	0.111854
7.56667	0.09743
7.6	0.080329
7.63333	0.065509
7.66667	0.053845
7.7	0.043261
7.73333	0.034272
7.76667	0.024085
7.8	0.011748
7.83333	0.002098
7.86667	-0.005777
7.9	-0.009353
7.93333	-0.012532
7.96667	-0.019659
8	-0.027166
8.03333	-0.030626
8.06667	-0.03037
8.1	-0.029461
8.13333	-0.029848
8.16667	-0.028519
8.2	-0.026728
8.23333	-0.025328
8.26667	-0.025001
8.3	-0.025863
8.33333	-0.027224
8.36667	-0.028093
8.4	-0.026814
8.43333	-0.025314
8.46667	-0.024065
8.5	-0.022482
8.53333	-0.021745
8.56667	-0.021619
8.6	-0.018446
8.63333	-0.014065
8.66667	-0.009498
8.7	-0.00885
8.73333	-0.011108
8.76667	-0.01255
8.8	-0.011782
8.83333	-0.012646
8.86667	-0.013696
8.9	-0.014764
8.93333	-0.014453
8.96667	-0.014061
9	-0.014668
9.03333	-0.014458
9.06667	-0.01748
9.1	-0.023987
9.13333	-0.030825
9.16667	-0.03437
9.2	-0.033339
9.23333	-0.02996
9.26667	-0.026415
9.3	-0.025485
9.33333	-0.023567
9.36667	-0.02007
9.4	-0.016768
9.43333	-0.017128
9.46667	-0.019692
9.5	-0.023688
9.53333	-0.028917
9.56667	-0.030578
9.6	-0.030687
9.63333	-0.027259
9.66667	-0.027186
9.7	-0.030072
9.73333	-0.029328
9.76667	-0.024489
9.8	-0.017833
9.83333	-0.014498
9.86667	-0.01558
9.9	-0.017642
9.93333	-0.021257
9.96667	-0.023542
10	-0.023892
10.0333	-0.023163
10.0667	-0.022599
10.1	-0.022747
10.1333	-0.026122
10.1667	-0.032377
10.2	-0.03869
10.2333	-0.042465
10.2667	-0.044102
10.3	-0.044104
10.3333	-0.043698
10.3667	-0.042538
10.4	-0.042665
10.4333	-0.042473
10.4667	-0.042423
10.5	-0.04317
10.5333	-0.041296
10.5667	-0.035524
10.6	-0.031926
10.6333	-0.027283
10.6667	-0.023097
10.7	-0.01757
10.7333	-0.013841
10.7667	-0.01278
10.8	-0.012378
10.8333	-0.014736
10.8667	-0.017159
10.9	-0.016642
10.9333	-0.012954
10.9667	-0.008452
11	-0.004435
11.0333	-0.001364
11.0667	0.000281
11.1	0.003035
11.1333	0.00872
11.1667	0.012999
11.2	0.013796
11.2333	0.011981
11.2667	0.009478
11.3	0.007819
11.3333	0.00478
11.3667	0.001847
11.4	-0.002525
11.4333	-0.01608
11.4667	-0.240895
11.5	-0.99123
11.5333	-1.9804
11.5667	-3.06208
11.6	-3.98406
11.6333	-4.5488
11.6667	-4.86061
11.7	-4.92405
11.7333	-4.79744
11.7667	-4.53976
11.8	-4.2034
11.8333	-3.82131
11.8667	-3.42121
11.9	-3.02727
11.9333	-2.65084
11.9667	-2.2978
12	-1.97178
12.0333	-1.67497
12.0667	-1.40932
12.1	-1.17356
12.1333	-0.969672
12.1667	-0.79993
12.2	-0.656905
12.2333	-0.534697
12.2667	-0.432747
12.3	-0.350477
12.3333	-0.285957
12.3667	-0.239703
12.4	-0.206619
12.4333	-0.183707
12.4667	-0.165386
12.5	-0.147603
12.5333	-0.131765
12.5667	-0.116808
12.6	-0.101695
12.6333	-0.089285
12.6667	-0.080193
12.7	-0.072404
12.7333	-0.07053
12.7667	-0.074683
12.8	-0.082544
12.8333	-0.089196
12.8667	-0.097187
12.9	-0.10519
12.9333	-0.110384
12.9667	-0.11303
13	-0.116103
13.0333	-0.114793
13.0667	-0.108439
13.1	-0.100952
13.1333	-0.095436
13.1667	-0.088393
13.2	-0.079663
13.2333	-0.069063
13.2667	-0.057537
13.3	-0.048528
13.3333	-0.040365
13.3667	-0.035904
13.4	-0.032002
13.4333	-0.027138
13.4667	-0.020268
13.5	-0.01417
13.5333	-0.009903
13.5667	-0.007279
13.6	-0.00458
13.6333	-0.005051
13.6667	-0.003762
13.7	-0.002394
13.7333	-0.001055
13.7667	0.002705
13.8	0.008569
13.8333	0.013662
13.8667	0.016063
13.9	0.018238
13.9333	0.020716
13.9667	0.021165
14	0.017469
14.0333	0.008748
14.0667	-0.003042
14.1	-0.01386
14.1333	-0.020621
14.1667	-0.024376
14.2	-0.025354
14.2333	-0.024714
14.2667	-0.021659
14.3	-0.020944
14.3333	-0.019654
14.3667	-0.016996
14.4	-0.012792
14.4333	-0.008216
14.4667	-0.002558
14.5	0.002803
14.5333	0.005966
14.5667	0.007639
14.6	0.007703
14.6333	0.005968
14.6667	0.007264
14.7	0.009607
14.7333	0.008808
14.7667	0.007699
14.8	0.007358
14.8333	0.004949
14.8667	0.00446
14.9	0.00618
14.9333	0.004302
14.9667	-0.002564
15	-0.008172
15.0333	-0.011672
15.0667	-0.013189
15.1	-0.014704
15.1333	-0.015165
15.1667	-0.016502
15.2	-0.017565
15.2333	-0.019313
15.2667	-0.021894
15.3	-0.022786
15.3333	-0.021702
15.3667	-0.02031
15.4	-0.017784
15.4333	-0.015488
15.4667	-0.014141
15.5	-0.013491
15.5333	-0.01083
15.5667	-0.006071
15.6	-0.001213
15.6333	0.003959
15.6667	0.008691
15.7	0.013008
15.7333	0.017182
15.7667	0.022592
15.8	0.026073
15.8333	0.02487
15.8667	0.022078
15.9	0.018088
15.9333	0.016197
15.9667	0.014258
16	0.013749
16.0333	0.01417
16.0667	0.015112
16.1	0.016858
16.1333	0.017213
16.1667	0.01669
16.2	0.016331
16.2333	0.01495
16.2667	0.013127
16.3	0.011073
16.3333	0.012377
16.3667	0.014857
16.4	0.016709
16.4333	0.013931
16.4667	-0.127064
16.5	-0.709903
16.5333	-1.5283
16.5667	-2.42888
16.6	-3.21262
16.6333	-3.7113
16.6667	-4.0261
16.7	-4.14011
16.7333	-4.08587
16.7667	-3.91367
16.8	-3.67665
16.8333	-3.40625
16.8667	-3.13233
16.9	-2.8686
16.9333	-2.61999
16.9667	-2.37762
17	-2.13935
17.0333	-1.90492
17.0667	-1.6861
17.1	-1.48707
17.1333	-1.3044
17.1667	-1.13699
17.2	-0.987162
17.2333	-0.857349
17.2667	-0.746491
17.3	-0.652475
17.3333	-0.572629
17.3667	-0.503972
17.4	-0.44262
17.4333	-0.389749
17.4667	-0.343759
17.5	-0.303044
17.5333	-0.269275
17.5667	-0.239347
17.6	-0.214857
17.6333	-0.195693
17.6667	-0.182607
17.7	-0.176116
17.7333	-0.175013
17.7667	-0.171263
17.8	-0.163513
17.8333	-0.151719
17.8667	-0.137715
17.9	-0.123356
17.9333	-0.111147
17.9667	-0.099247
18	-0.089724
18.0333	-0.082774
18.0667	-0.073422
18.1	-0.064493
18.1333	-0.057904
18.1667	-0.051644
18.2	-0.042562
18.2333	-0.034038
18.2667	-0.025512
18.3	-0.019711
18.3333	-0.01404
18.3667	-0.009123
18.4	-0.007062
18.4333	-0.011675
18.4667	-0.017333
18.5	-0.02166
18.5333	-0.02665
18.5667	-0.031431
18.6	-0.034056
18.6333	-0.034387
18.6667	-0.035399
18.7	-0.035327
18.7333	-0.02981
18.7667	-0.023136
18.8	-0.015937
18.8333	-0.010115
18.8667	-0.008676
18.9	-0.008912
18.9333	-0.009028
18.9667	-0.004739
19	0.001288
19.0333	0.006372
19.0667	0.009193
19.1	0.010796
19.1333	0.011476
19.1667	0.013582
19.2	0.018166
19.2333	0.022119
19.2667	0.023069
19.3	0.023539
19.3333	0.023633
19.3667	0.023962
19.4	0.026138
19.4333	0.028885
19.4667	0.030018
19.5	0.026326
19.5333	0.019033
19.5667	0.010914
19.6	0.003502
19.6333	-0.000911
19.6667	-0.003248
19.7	-0.005975
19.7333	-0.00603
19.7667	-0.002589
19.8	-0.000715
19.8333	0.001094
19.8667	0.005381
19.9	0.006717
19.9333	0.007906
19.9667	0.009062
20	0.007642
20.0333	0.007205
20.0667	0.006128
20.1	0.003474
20.1333	0.000281
20.1667	-0.000783
20.2	-0.000132
20.2333	-0.000868
20.2667	-0.001654
20.3	-0.006232
20.3333	-0.010233
20.3667	-0.01382
20.4	-0.018586
20.4333	-0.021456
20.4667	-0.021095
20.5	-0.016456
20.5333	-0.011313
20.5667	-0.005911
20.6	-0.000729
20.6333	0.002964
20.6667	0.007675
20.7	0.01469
20.7333	0.019531
20.7667	0.023218
20.8	0.028039
20.8333	0.027823
20.8667	0.022426
20.9	0.009718
20.9333	-0.003358
20.9667	-0.013888
21	-0.021823
21.0333	-0.023088
21.0667	-0.020107
21.1	-0.016593
21.1333	-0.015085
21.1667	-0.012694
21.2	-0.007275
21.2333	-0.001868
21.2667	0.00493
21.3	0.010566
21.3333	0.014879
21.3667	0.017318
21.4	0.016324
21.4333	0.01059
21.4667	-0.087722
21.5	-0.508621
21.5333	-1.11673
21.5667	-1.81822
21.6	-2.47856
21.6333	-2.90385
21.6667	-3.16122
21.7	-3.27683
21.7333	-3.28519
21.7667	-3.21053
21.8	-3.07249
21.8333	-2.88969
21.8667	-2.67779
21.9	-2.45878
21.9333	-2.2457
21.9667	-2.03927
22	-1.84523
22.0333	-1.66047
22.0667	-1.48662
22.1	-1.32396
22.1333	-1.1745
22.1667	-1.03676
22.2	-0.910733
22.2333	-0.796267
22.2667	-0.693774
22.3	-0.603579
22.3333	-0.523564
22.3667	-0.454002
22.4	-0.393996
22.4333	-0.344621
22.4667	-0.306215
22.5	-0.275752
22.5333	-0.247823
22.5667	-0.220654
22.6	-0.196068
22.6333	-0.175974
22.6667	-0.157291
22.7	-0.14207
22.7333	-0.131484
22.7667	-0.121276
22.8	-0.110746
22.8333	-0.099474
22.8667	-0.089032
22.9	-0.079801
22.9333	-0.073041
22.9667	-0.070001
23	-0.068185
23.0333	-0.065768
23.0667	-0.062554
23.1	-0.060182
23.1333	-0.059275
23.1667	-0.061801
23.2	-0.064217
23.2333	-0.062246
23.2667	-0.057377
23.3	-0.052349
23.3333	-0.04608
23.3667	-0.041581
23.4	-0.036738
23.4333	-0.029904
23.4667	-0.022728
23.5	-0.016637
23.5333	-0.010843
23.5667	-0.008415
23.6	-0.010204
23.6333	-0.012758
23.6667	-0.014195
23.7	-0.013502
23.7333	-0.013757
23.7667	-0.012657
23.8	-0.008554
23.8333	-0.00392
23.8667	-0.000114
23.9	0.002602
23.9333	0.002987
23.9667	0.004336
24	0.007684
24.0333	0.011031
24.0667	0.012522
24.1	0.013235
24.1333	0.013004
24.1667	0.010207
24.2	0.006509
24.2333	0.003519
24.2667	0.005178
24.3	0.004844
24.3333	0.001654
24.3667	0.000764
24.4	0.003701
24.4333	0.003387
24.4667	0.002692
24.5	0.003438
24.5333	0.002879
24.5667	0.000643
24.6	-0.003289
24.6333	-0.008687
24.6667	-0.016616
24.7	-0.021705
24.7333	-0.024222
24.7667	-0.024068
24.8	-0.021505
24.8333	-0.017233
24.8667	-0.013141
24.9	-0.008916
24.9333	-0.003842
24.9667	-0.001435
25	-0.001115
25.0333	0.001044
25.0667	0.004756
25.1	0.008989
25.1333	0.011912
25.1667	0.009735
25.2	0.006357
25.2333	0.005546
25.2667	0.009342
25.3	0.011922
25.3333	0.011706
25.3667	0.01056
25.4	0.008573
25.4333	0.005182
25.4667	0.002248
25.5	-0.002412
25.5333	-0.006841
25.5667	-0.007581
25.6	-0.006624
25.6333	-0.004416
25.6667	-0.000722
25.7	0.003958
25.7333	0.00763
25.7667	0.011575
25.8	0.013784
25.8333	0.012161
25.8667	0.010024
25.9	0.00672
25.9333	0.003687
25.9667	0.003341
26	0.002801
26.0333	0.001821
26.0667	-0.000339
26.1	0.000529
26.1333	0.002243
26.1667	0.001383
26.2	-0.000501
26.2333	-0.001343
26.2667	-0.000971
26.3	0.002035
26.3333	0.005772
26.3667	0.008033
26.4	0.008164
26.4333	0.004224
26.4667	-0.069718
26.5	-0.422692
26.5333	-0.976688
26.5667	-1.58229
26.6	-2.10478
26.6333	-2.43184
26.6667	-2.66142
26.7	-2.78558
26.7333	-2.80032
26.7667	-2.72615
26.8	-2.58725
26.8333	-2.40822
26.8667	-2.20755
26.9	-1.99994
26.9333	-1.79809
26.9667	-1.608
27	-1.42931
27.0333	-1.26384
27.0667	-1.11431
27.1	-0.977882
27.1333	-0.856105
27.1667	-0.749137
27.2	-0.653797
27.2333	-0.573233
27.2667	-0.502132
27.3	-0.441557
27.3333	-0.390708
27.3667	-0.347401
27.4	-0.31228
27.4333	-0.282864
27.4667	-0.253554
27.5	-0.230924
27.5333	-0.217121
27.5667	-0.208358
27.6	-0.199996
27.6333	-0.191584
27.6667	-0.18345
27.7	-0.173799
27.7333	-0.16451
27.7667	-0.156232
27.8	-0.145378
27.8333	-0.130973
27.8667	-0.116779
27.9	-0.10888
27.9333	-0.103947
27.9667	-0.100178
28	-0.094776
28.0333	-0.08618
28.0667	-0.077984
28.1	-0.069838
28.1333	-0.060939
28.1667	-0.053343
28.2	-0.050292
28.2333	-0.050714
28.2667	-0.049705
28.3	-0.047137
28.3333	-0.042878
28.3667	-0.037035
28.4	-0.02993
28.4333	-0.023901
28.4667	-0.019889
28.5	-0.016328
28.5333	-0.015144
28.5667	-0.01575
28.6	-0.016324
28.6333	-0.016996
28.6667	-0.017522
28.7	-0.018712
28.7333	-0.019844
28.7667	-0.018339
28.8	-0.013367
28.8333	-0.009673
28.8667	-0.005881
28.9	-0.00091
28.9333	0.002136
28.9667	0.004
29	0.007808
29.0333	0.011277
29.0667	0.014241
29.1	0.015357
29.1333	0.016608
29.1667	0.01732
29.2	0.01613
29.2333	0.015261
29.2667	0.015652
29.3	0.015699
29.3333	0.011631
29.3667	0.005637
29.4	0.001015
29.4333	-0.002102
29.4667	-0.003658
29.5	-0.00433
29.5333	-0.003918
29.5667	-0.003011
29.6	-0.000472
29.6333	-0.001622
29.6667	-0.00203
29.7	-0.002119
29.7333	-0.001905
29.7667	-0.000394
29.8	0.003432
29.8333	0.009214
29.8667	0.015339
29.9	0.016988
29.9333	0.017347
29.9667	0.015072
30	0.009688
30.0333	0.005624
30.0667	0.002239
30.1	-0.002883
30.1333	-0.004943
30.1667	-0.007965
30.2	-0.010201
30.2333	-0.01141
30.2667	-0.012121
30.3	-0.008536
30.3333	-0.005534
30.3667	-0.005741
30.4	-0.01039
30.4333	-0.017832
30.4667	-0.02526
30.5	-0.031853
30.5333	-0.03415
30.5667	-0.034294
30.6	-0.031289
30.6333	-0.024863
30.6667	-0.01705
30.7	-0.009214
30.7333	-0.002992
30.7667	0.001796
30.8	0.003994
30.8333	0.004103
30.8667	0.003744
30.9	0.003828
30.9333	0.003403
30.9667	0.003271
31	0.003379
31.0333	0.004182
31.0667	0.006987
31.1	0.010155
31.1333	0.012236
31.1667	0.015084
31.2	0.019056
31.2333	0.022809
31.2667	0.026542
31.3	0.028345
31.3333	0.027512
31.3667	0.021298
31.4	0.012958
31.4333	0.005179
31.4667	-0.054196
31.5	-0.346042
31.5333	-0.802643
31.5667	-1.2964
31.6	-1.71942
31.6333	-1.97445
31.6667	-2.12447
31.7	-2.17686
31.7333	-2.15151
31.7667	-2.07258
31.8	-1.96186
31.8333	-1.82686
31.8667	-1.68216
31.9	-1.53794
31.9333	-1.3997
31.9667	-1.26726
32	-1.14198
32.0333	-1.02135
32.0667	-0.906685
32.1	-0.800464
32.1333	-0.703288
32.1667	-0.615908
32.2	-0.537319
32.2333	-0.467052
32.2667	-0.405274
32.3	-0.355049
32.3333	-0.317959
32.3667	-0.287122
32.4	-0.259964
32.4333	-0.234723
32.4667	-0.209591
32.5	-0.188185
32.5333	-0.169893
32.5667	-0.152379
32.6	-0.137
32.6333	-0.123972
32.6667	-0.111321
32.7	-0.10101
32.7333	-0.092587
32.7667	-0.086042
32.8	-0.080007
32.8333	-0.072168
32.8667	-0.06377
32.9	-0.057212
32.9333	-0.050901
32.9667	-0.045631
33	-0.040648
33.0333	-0.034207
33.0667	-0.028931
33.1	-0.027365
33.1333	-0.027791
33.1667	-0.028547
33.2	-0.026803
33.2333	-0.023948
33.2667	-0.021081
33.3	-0.021426
33.3333	-0.024635
33.3667	-0.027952
33.4	-0.032547
33.4333	-0.038111
33.4667	-0.037017
33.5	-0.031635
33.5333	-0.023564
33.5667	-0.015412
33.6	-0.006998
33.6333	0.000816
33.6667	0.00814
33.7	0.015671
33.7333	0.020461
33.7667	0.022155
33.8	0.022249
33.8333	0.02299
33.8667	0.02235
33.9	0.021198
33.9333	0.017561
33.9667	0.011695
34	0.007199
34.0333	0.005273
34.0667	0.004172
34.1	0.004241
34.1333	0.005209
34.1667	0.006901
34.2	0.007694
34.2333	0.010758
34.2667	0.014606
34.3	0.018033
34.3333	0.020547
34.3667	0.021883
34.4	0.022653
34.4333	0.021594
34.4667	0.018328
34.5	0.013121
34.5333	0.006315
34.5667	0.000323
34.6	-0.004303
34.6333	-0.006547
34.6667	-0.008506
34.7	-0.010489
34.7333	-0.012998
34.7667	-0.016348
34.8	-0.02107
34.8333	-0.025975
34.8667	-0.028192
34.9	-0.028107
34.9333	-0.026158
34.9667	-0.02177
35	-0.015267
35.0333	-0.008362
35.0667	-0.003159
35.1	0.001028
35.1333	0.001593
35.1667	0.000366
35.2	0.000459
35.2333	0.000355
35.2667	0.000274
35.3	-0.000649
35.3333	-0.001921
35.3667	-0.00418
35.4	-0.005689
35.4333	-0.008157
35.4667	-0.010827
35.5	-0.011983
35.5333	-0.011652
35.5667	-0.011237
35.6	-0.008007
35.6333	-0.004032
35.6667	-0.002051
35.7	0.000601
35.7333	0.006254
35.7667	0.012412
35.8	0.018392
35.8333	0.022107
35.8667	0.023428
35.9	0.022449
35.9333	0.018195
35.9667	0.013463
36	0.009495
36.0333	0.008657
36.0667	0.010015
36.1	0.010499
36.1333	0.009364
36.1667	0.006203
36.2	-0.000341
36.2333	-0.006828
36.2667	-0.011178
36.3	-0.015033
36.3333	-0.018448
36.3667	-0.018965
36.4	-0.018192
36.4333	-0.015406
36.4667	-0.061024
36.5	-0.329075
36.5333	-0.730133
36.5667	-1.12771
36.6	-1.44318
36.6333	-1.59909
36.6667	-1.69375
36.7	-1.75324
36.7333	-1.76049
36.7667	-1.70912
36.8	-1.61251
36.8333	-1.49345
36.8667	-1.36883
36.9	-1.24608
36.9333	-1.13
36.9667	-1.01658
37	-0.908091
37.0333	-0.804857
37.0667	-0.711033
37.1	-0.629602
37.1333	-0.553359
37.1667	-0.483716
37.2	-0.42293
37.2333	-0.369627
37.2667	-0.322636
37.3	-0.278377
37.3333	-0.237414
37.3667	-0.203123
37.4	-0.174058
37.4333	-0.151101
37.4667	-0.132023
37.5	-0.117667
37.5333	-0.105193
37.5667	-0.093738
37.6	-0.08674
37.6333	-0.082167
37.6667	-0.075479
37.7	-0.069525
37.7333	-0.06475
37.7667	-0.064686
37.8	-0.06757
37.8333	-0.072984
37.8667	-0.078347
37.9	-0.079999
37.9333	-0.079659
37.9667	-0.080456
38	-0.078324
38.0333	-0.072683
38.0667	-0.065365
38.1	-0.057289
38.1333	-0.050998
38.1667	-0.042959
38.2	-0.033881
38.2333	-0.02691
38.2667	-0.023281
38.3	-0.021505
38.3333	-0.019772
38.3667	-0.016821
38.4	-0.012572
38.4333	-0.009312
38.4667	-0.008895
38.5	-0.010326
38.5333	-0.010221
38.5667	-0.009167
38.6	-0.007139
38.6333	-0.00412
38.6667	-0.001414
38.7	0.001499
38.7333	0.002689
38.7667	0.0046
38.8	0.006829
38.8333	0.010077
38.8667	0.011182
38.9	0.010272
38.9333	0.006534
38.9667	0.006151
39	0.00767
39.0333	0.009975
39.0667	0.014018
39.1	0.016701
39.1333	0.016536
39.1667	0.012538
39.2	0.006582
39.2333	0.002652
39.2667	-0.002663
39.3	-0.004709
39.3333	-0.004051
39.3667	-0.003323
39.4	-0.002159
39.4333	-0.00161
39.4667	0.001122
39.5	0.002947
39.5333	0.00286
39.5667	0.000783
39.6	-0.000565
39.6333	-0.002554
39.6667	-0.003945
39.7	-0.006539
39.7333	-0.012397
39.7667	-0.01889
39.8	-0.024912
39.8333	-0.030861
39.8667	-0.034687
39.9	-0.033918
39.9333	-0.028522
39.9667	-0.020992
40	-0.012995
40.0333	-0.003521
40.0667	0.001653
40.1	0.002971
40.1333	0.003856
40.1667	0.004879
40.2	0.007525
40.2333	0.01141
40.2667	0.015689
40.3	0.017774
40.3333	0.017864
40.3667	0.018561
40.4	0.01997
40.4333	0.023149
40.4667	0.024121
40.5	0.025333
40.5333	0.025093
40.5667	0.02292
40.6	0.019152
40.6333	0.014521
40.6667	0.009812
40.7	0.004269
40.7333	-0.003452
40.7667	-0.011127
40.8	-0.016256
40.8333	-0.018883
40.8667	-0.018141
40.9	-0.016269
40.9333	-0.014996
40.9667	-0.013772
41	-0.010522
41.0333	-0.008759
41.0667	-0.008477
41.1	-0.007328
41.1333	-0.004897
41.1667	-0.00211
41.2	-0.000195
41.2333	0.003719
41.2667	0.006721
41.3	0.005649
41.3333	-6.7e-05
41.3667	-0.004633
41.4	-0.010378
41.4333	-0.016733
41.4667	-0.046969
41.5	-0.227849
41.5333	-0.533274
41.5667	-0.856656
41.6	-1.13479
41.6333	-1.29434
41.6667	-1.3911
41.7	-1.43557
41.7333	-1.42338
41.7667	-1.36376
41.8	-1.2782
41.8333	-1.18381
41.8667	-1.08766
41.9	-0.99408
41.9333	-0.900721
41.9667	-0.811181
42	-0.728148
42.0333	-0.655427
42.0667	-0.590319
42.1	-0.532172
42.1333	-0.474825
42.1667	-0.419918
42.2	-0.366526
42.2333	-0.315633
42.2667	-0.268315
42.3	-0.228333
42.3333	-0.196427
42.3667	-0.170379
42.4	-0.148801
42.4333	-0.129146
42.4667	-0.116214
42.5	-0.105068
42.5333	-0.09686
42.5667	-0.086265
42.6	-0.074056
42.6333	-0.063736
42.6667	-0.05341
42.7	-0.045612
42.7333	-0.041467
42.7667	-0.039073
42.8	-0.039406
42.8333	-0.041211
42.8667	-0.042643
42.9	-0.041651
42.9333	-0.039063
42.9667	-0.03804
43	-0.033
43.0333	-0.02936
43.0667	-0.026091
43.1	-0.019949
43.1333	-0.011569
43.1667	-0.005703
43.2	-0.002794
43.2333	-0.000645
43.2667	0.001716
43.3	0.003319
43.3333	0.003327
43.3667	0.005271
43.4	0.008826
43.4333	0.013551
43.4667	0.018984
43.5	0.023493
43.5333	0.023929
43.5667	0.020581
43.6	0.015892
43.6333	0.010536
43.6667	0.006747
43.7	0.004317
43.7333	0.00654
43.7667	0.008987
43.8	0.01328
43.8333	0.0162
43.8667	0.017497
43.9	0.017271
43.9333	0.015465
43.9667	0.013975
44	0.012598
44.0333	0.010355
44.0667	0.009441
44.1	0.007113
44.1333	0.004219
44.1667	0.002987
44.2	0.001017
44.2333	-0.003395
44.2667	-0.008998
44.3	-0.012379
44.3333	-0.014418
44.3667	-0.018405
44.4	-0.020191
44.4333	-0.021002
44.4667	-0.021617
44.5	-0.02448
44.5333	-0.026514
44.5667	-0.026337
44.6	-0.027014
44.6333	-0.026452
44.6667	-0.027434
44.7	-0.028799
44.7333	-0.027046
44.7667	-0.025965
44.8	-0.026986
44.8333	-0.029908
44.8667	-0.030235
44.9	-0.029244
44.9333	-0.026087
44.9667	-0.021046
45	-0.016199
45.0333	-0.010684
45.0667	-0.008929
45.1	-0.007726
45.1333	-0.005287
45.1667	-0.0022
45.2	0.001049
45.2333	0.00573
45.2667	0.010656
45.3	0.015208
45.3333	0.01914
45.3667	0.020308
45.4	0.019245
45.4333	0.018594
45.4667	0.020201
45.5	0.020852
45.5333	0.018033
45.5667	0.014224
45.6	0.009075
45.6333	0.006071
45.6667	0.007352
45.7	0.009542
45.7333	0.010252
45.7667	0.011518
45.8	0.014307
45.8333	0.016376
45.8667	0.017379
45.9	0.016663
45.9333	0.016624
45.9667	0.017364
46	0.01569
46.0333	0.014006
46.0667	0.013262
46.1	0.011581
46.1333	0.010327
46.1667	0.007224
46.2	0.002547
46.2333	-0.001638
46.2667	-0.004563
46.3	-0.006778
46.3333	-0.009925
46.3667	-0.010127
46.4	-0.009216
46.4333	-0.006712
46.4667	-0.0252
46.5	-0.147316
46.5333	-0.365233
46.5667	-0.612464
46.6	-0.848588
46.6333	-1.00016
46.6667	-1.09676
46.7	-1.14332
46.7333	-1.13974
46.7667	-1.09543
46.8	-1.02467
46.8333	-0.942346
46.8667	-0.856899
46.9	-0.77253
46.9333	-0.696781
46.9667	-0.626
47	-0.556157
47.0333	-0.491691
47.0667	-0.43424
47.1	-0.38488
47.1333	-0.346343
47.1667	-0.313333
47.2	-0.282005
47.2333	-0.25332
47.2667	-0.226205
47.3	-0.20364
47.3333	-0.18537
47.3667	-0.16561
47.4	-0.146053
47.4333	-0.130706
47.4667	-0.120706
47.5	-0.114093
47.5333	-0.106732
47.5667	-0.09723
47.6	-0.08817
47.6333	-0.080058
47.6667	-0.070779
47.7	-0.060666
47.7333	-0.050025
47.7667	-0.043916
47.8	-0.038879
47.8333	-0.03321
47.8667	-0.028517
47.9	-0.027219
47.9333	-0.026492
47.9667	-0.02551
48	-0.026459
48.0333	-0.027371
48.0667	-0.025172
48.1	-0.023261
48.1333	-0.018785
48.1667	-0.011533
48.2	-0.0026
48.2333	0.005072
48.2667	0.010729
48.3	0.014352
48.3333	0.014778
48.3667	0.010575
48.4	0.003698
48.4333	-0.005034
48.4667	-0.011898
48.5	-0.017562
48.5333	-0.01992
48.5667	-0.023577
48.6	-0.026162
48.6333	-0.027118
48.6667	-0.028203
48.7	-0.027593
48.7333	-0.027669
48.7667	-0.026126
48.8	-0.024257
48.8333	-0.019886
48.8667	-0.014785
48.9	-0.006454
48.9333	0.002244
48.9667	0.009195
49	0.012458
49.0333	0.01431
49.0667	0.014769
49.1	0.014283
49.1333	0.011871
49.1667	0.007754
49.2	0.004207
49.2333	0.003589
49.2667	0.002126
49.3	0.000584
49.3333	0.001524
49.3667	0.003677
49.4	0.005977
49.4333	0.008853
49.4667	0.00821
49.5	0.00573
49.5333	0.003912
49.5667	0.004843
49.6	0.00788
49.6333	0.009797
49.6667	0.011539
49.7	0.012524
49.7333	0.013719
49.7667	0.009453
49.8	0.005667
49.8333	0.00319
49.8667	0.001989
49.9	0.000199
49.9333	-0.004543
49.9667	-0.009106
50	-0.010382
50.0333	-0.007812
50.0667	-0.002785
50.1	0.000487
50.1333	0.005917
50.1667	0.012584
50.2	0.016157
50.2333	0.018614
50.2667	0.021507
50.3	0.022485
50.3333	0.024772
50.3667	0.031081
50.4	0.036421
50.4333	0.038104
50.4667	0.03679
50.5	0.02852
50.5333	0.021217
50.5667	0.016878
50.6	0.015031
50.6333	0.014428
50.6667	0.009304
50.7	-0.003986
50.7333	-0.018597
50.7667	-0.031353
50.8	-0.042564
50.8333	-0.050009
50.8667	-0.053319
50.9	-0.055507
50.9333	-0.052908
50.9667	-0.047653
51	-0.040241
51.0333	-0.031797
51.0667	-0.024506
51.1	-0.014896
51.1333	-0.005188
51.1667	0.001362
51.2	0.005386
51.2333	0.009158
51.2667	0.011826
51.3	0.012585
51.3333	0.014977
51.3667	0.016546
51.4	0.018085
51.4333	0.018563
51.4667	0.003635
51.5	-0.10331
51.5333	-0.301494
51.5667	-0.510208
51.6	-0.698253
51.6333	-0.813662
51.6667	-0.886105
51.7	-0.925496
51.7333	-0.92884
51.7667	-0.898085
51.8	-0.841675
51.8333	-0.771741
51.8667	-0.698527
51.9	-0.627057
51.9333	-0.556776
51.9667	-0.49146
52	-0.433871
52.0333	-0.381162
52.0667	-0.333228
52.1	-0.290916
52.1333	-0.252314
52.1667	-0.218008
52.2	-0.188323
52.2333	-0.162441
52.2667	-0.139635
52.3	-0.120906
52.3333	-0.106252
52.3667	-0.094778
52.4	-0.083062
52.4333	-0.07372
52.4667	-0.065898
52.5	-0.058644
52.5333	-0.057591
52.5667	-0.059339
52.6	-0.061626
52.6333	-0.063504
52.6667	-0.063316
52.7	-0.060417
52.7333	-0.055938
52.7667	-0.055108
52.8	-0.053705
52.8333	-0.051876
52.8667	-0.049795
52.9	-0.04778
52.9333	-0.044347
52.9667	-0.038745
53	-0.031606
53.0333	-0.025019
53.0667	-0.017515
53.1	-0.009825
53.1333	-0.002461
53.1667	0.005639
53.2	0.009074
53.2333	0.010454
53.2667	0.009266
53.3	0.009925
53.3333	0.010321
53.3667	0.009155
53.4	0.0067
53.4333	0.005328
53.4667	0.001303
53.5	-0.005663
53.5333	-0.011554
53.5667	-0.015268
53.6	-0.017193
53.6333	-0.018144
53.6667	-0.017902
53.7	-0.015583
53.7333	-0.013426
53.7667	-0.009556
53.8	-0.001785
53.8333	0.005666
53.8667	0.009415
53.9	0.011034
53.9333	0.010723
53.9667	0.010079
54	0.011425
54.0333	0.01452
54.0667	0.016204
54.1	0.017458
54.1333	0.017675
54.1667	0.018206
54.2	0.017404
54.2333	0.017066
54.2667	0.017317
54.3	0.016122
54.3333	0.013424
54.3667	0.008938
54.4	0.005448
54.4333	0.003986
54.4667	0.003071
54.5	0.001281
54.5333	0.00186
54.5667	0.00163
54.6	0.000304
54.6333	-0.004558
54.6667	-0.010425
54.7	-0.017011
54.7333	-0.021921
54.7667	-0.022231
54.8	-0.018912
54.8333	-0.015201
54.8667	-0.012874
54.9	-0.010983
54.9333	-0.007967
54.9667	-0.006733
55	-0.004032
55.0333	0.000625
55.0667	0.004956
55.1	0.006055
55.1333	0.0035
55.1667	-0.00029
55.2	-0.003616
55.2333	-0.002842
55.2667	0.000529
55.3	0.002076
55.3333	0.003397
55.3667	0.00173
55.4	0.000761
55.4333	-0.003546
55.4667	-0.010025
55.5	-0.015021
55.5333	-0.018122
55.5667	-0.017878
55.6	-0.018924
55.6333	-0.018007
55.6667	-0.012858
55.7	-0.004763
55.7333	0.00293
55.7667	0.010668
55.8	0.014451
55.8333	0.014943
55.8667	0.01269
55.9	0.010353
55.9333	0.008382
55.9667	0.008457
56	0.006778
56.0333	0.005756
56.0667	0.005881
56.1	0.005233
56.1333	0.004408
56.1667	0.005111
56.2	0.004152
56.2333	0.004025
56.2667	0.005229
56.3	0.006712
56.3333	0.004829
56.3667	0.000771
56.4	-0.002074
56.4333	-0.00678
56.4667	-0.022444
56.5	-0.111774
56.5333	-0.274345
56.5667	-0.448949
56.6	-0.613546
56.6333	-0.718385
56.6667	-0.779809
56.7	-0.805969
56.7333	-0.796701
56.7667	-0.764052
56.8	-0.717177
56.8333	-0.663987
56.8667	-0.6083
56.9	-0.551702
56.9333	-0.49567
56.9667	-0.443625
57	-0.396085
57.0333	-0.350515
57.0667	-0.308966
57.1	-0.271162
57.1333	-0.237621
57.1667	-0.210422
57.2	-0.186872
57.2333	-0.167851
57.2667	-0.151881
57.3	-0.137087
57.3333	-0.120754
57.3667	-0.105733
57.4	-0.09055
57.4333	-0.075517
57.4667	-0.061381
57.5	-0.048212
57.5333	-0.038932
57.5667	-0.031965
57.6	-0.025997
57.6333	-0.022513
57.6667	-0.021443
57.7	-0.020259
57.7333	-0.019501
57.7667	-0.019019
57.8	-0.020329
57.8333	-0.021835
57.8667	-0.022195
57.9	-0.02186
57.9333	-0.022102
57.9667	-0.020858
58	-0.018214
58.0333	-0.012635
58.0667	-0.00575
58.1	0.000185
58.1333	0.002986
58.1667	0.003377
58.2	0.004341
58.2333	0.005636
58.2667	0.008105
58.3	0.009872
58.3333	0.010118
58.3667	0.010782
58.4	0.009869
58.4333	0.005602
58.4667	0.002526
58.5	-0.000123
58.5333	-0.00413
58.5667	-0.007041
58.6	-0.008443
58.6333	-0.00905
58.6667	-0.007422
58.7	-0.004463
58.7333	0.000745
58.7667	0.007258
58.8	0.011392
58.8333	0.013443
58.8667	0.015912
58.9	0.019623
58.9333	0.021114
58.9667	0.018663
59	0.015634
59.0333	0.010642
59.0667	0.008207
59.1	0.01112
59.1333	0.014395
59.1667	0.018156
59.2	0.019109
59.2333	0.01702
59.2667	0.0127
59.3	0.006285
59.3333	0.00355
59.3667	0.00483
59.4	0.010291
59.4333	0.014176
59.4667	0.017462
59.5	0.020218
59.5333	0.021269
59.5667	0.020774
59.6	0.020434
59.6333	0.02068
59.6667	0.018025
59.7	0.013455
59.7333	0.012008
59.7667	0.00964
59.8	0.00571
59.8333	0.000691
59.8667	-0.005635
59.9	-0.01241
59.9333	-0.017785
59.9667	-0.023147
60	-0.029173
60.0333	-0.034536
60.0667	-0.040983
60.1	-0.045462
60.1333	-0.048438
60.1667	-0.050979
60.2	-0.052303
60.2333	-0.048673
60.2667	-0.042292
60.3	-0.035873
60.3333	-0.02968
60.3667	-0.023909
60.4	-0.017438
60.4333	-0.012251
60.4667	-0.008508
60.5	-0.005184
60.5333	-0.001065
60.5667	0.002222
60.6	0.003345
60.6333	0.004165
60.6667	0.003248
60.7	0.003029
60.7333	0.003207
60.7667	0.004561
60.8	0.007528
60.8333	0.009001
60.8667	0.01039
60.9	0.013414
60.9333	0.015107
60.9667	0.015348
61	0.014707
61.0333	0.015506
61.0667	0.015886
61.1	0.016807
61.1333	0.017312
61.1667	0.014907
61.2	0.01112
61.2333	0.008197
61.2667	0.007803
61.3	0.009353
61.3333	0.011285
61.3667	0.014891
61.4	0.016657
61.4333	0.015669
61.4667	0.003972
61.5	-0.074348
61.5333	-0.225647
61.5667	-0.389763
61.6	-0.53998
61.6333	-0.631223
61.6667	-0.679225
61.7	-0.697848
61.7333	-0.682218
61.7667	-0.646291
61.8	-0.604228
61.8333	-0.55885
61.8667	-0.509465
61.9	-0.459396
61.9333	-0.412227
61.9667	-0.368261
62	-0.326871
62.0333	-0.289109
62.0667	-0.254137
62.1	-0.221921
62.1333	-0.193432
62.1667	-0.168403
62.2	-0.146949
62.2333	-0.128581
62.2667	-0.113188
62.3	-0.098848
62.3333	-0.086564
62.3667	-0.078304
62.4	-0.072259
62.4333	-0.068371
62.4667	-0.065925
62.5	-0.067603
62.5333	-0.073498
62.5667	-0.081183
62.6	-0.085293
62.6333	-0.085083
62.6667	-0.079116
62.7	-0.071286
62.7333	-0.06322
62.7667	-0.056401
62.8	-0.050601
62.8333	-0.043201
62.8667	-0.035194
62.9	-0.02643
62.9333	-0.018709
62.9667	-0.012693
63	-0.007119
63.0333	-0.002655
63.0667	0.001175
63.1	0.005534
63.1333	0.007497
63.1667	0.007376
63.2	0.005148
63.2333	0.003096
63.2667	0.002884
63.3	0.004328
63.3333	0.007985
63.3667	0.011367
63.4	0.013024
63.4333	0.014542
63.4667	0.01386
63.5	0.012303
63.5333	0.009569
63.5667	0.007226
63.6	0.007221
63.6333	0.004354
63.6667	-0.00095
63.7	-0.004135
63.7333	-0.005214
63.7667	-0.006617
63.8	-0.009235
63.8333	-0.011016
63.8667	-0.009999
63.9	-0.009511
63.9333	-0.011359
63.9667	-0.015043
64	-0.017827
64.0333	-0.018485
64.0667	-0.01885
64.1	-0.016965
64.1333	-0.013468
64.1667	-0.010422
64.2	-0.009213
64.2333	-0.007531
64.2667	-0.005205
64.3	-0.003933
64.3333	-0.002097
64.3667	-0.000933
64.4	0.001773
64.4333	0.004705
64.4667	0.007801
64.5	0.011249
64.5333	0.014661
64.5667	0.013962
64.6	0.00926
64.6333	0.005109
64.6667	-0.001019
64.7	-0.005036
64.7333	-0.006835
64.7667	-0.004769
64.8	-0.001643
64.8333	1.9e-05
64.8667	0.001164
64.9	0.003891
64.9333	0.005184
64.9667	0.005167
65	0.002696
65.0333	-0.002945
65.0667	-0.004249
65.1	-0.001204
65.1333	0.002734
65.1667	0.004905
65.2	0.008517
65.2333	0.010751
65.2667	0.007084
65.3	-0.000625
65.3333	-0.008923
65.3667	-0.013774
65.4	-0.01512
65.4333	-0.014056
65.4667	-0.012324
65.5	-0.009485
65.5333	-0.0063
65.5667	-0.002886
65.6	-0.000375
65.6333	0.002382
65.6667	0.005506
65.7	0.007729
65.7333	0.009032
65.7667	0.009426
65.8	0.006367
65.8333	0.005059
65.8667	0.006445
65.9	0.009269
65.9333	0.013582
65.9667	0.017155
66	0.018997
66.0333	0.017595
66.0667	0.012275
66.1	0.003521
66.1333	-0.004291
66.1667	-0.010469
66.2	-0.013347
66.2333	-0.015298
66.2667	-0.018843
66.3	-0.018919
66.3333	-0.013534
66.3667	-0.0067
66.4	-0.00138
66.4333	0.003432
66.4667	0.001877
66.5	-0.050123
66.5333	-0.167339
66.5667	-0.305988
66.6	-0.438783
[truncated: 2,545 more rows]

## Sheet: Figure 5
b
Compounds	Ki (µM)	SD
36	18.161	1.213
36-1	66.148	6.397
36-2	11.875	0.902
36-3	32.332	4.955
36-4	79.118	11.201
36-5	25.571	2.535
36-6	11.41	0.659
36-7	18.568	1.047
36-8	16.269	0.758
36-9	13.43	1.101

## Sheet: Figure 6
b
Compounds	Ki (µM)	SD
2	9.635	1.039
79	27.529	3.155
80	10.337	1.179
81	9.474	0.746
82	19.668	1.814

## Sheet: Figure 7
c				d
Compounds	Ki (µM)	SD		Compounds	Ki (µM)	SD
F68	260	70		2	9.635	1.039
68	81.874	7.885		83	0.388	0.036
				84	1.582	0.069
				85	1.735	0.103
				86	1.754	0.092

## Sheet: Figure 8
a
APH	Inhibition (%)
APH(2'')-IVa	93
APH(3')-Ib	55
APH(3')-Ic	35
APH(3')-IIa	76
APH(3')-IIb	91
b
[83] (µM)	APH(2'')-IVa Inhibition (%)	APH(3')-IIb Inhibition (%)
0	0	0
0.25	12.1032	16.6406
0.5	44.0303	27.7959
1	58.5296	46.0806
2	71.5134	63.0105
5	77.2271	77.9082
d							e							f
Time (min)	DP (µcal·s-1)	Molar Ratio	DH (kcal·mol-1)	Molar Ratio	Fitting DH (kcal·mol-1)		Time (min)	DP (µcal·s-1)	Molar Ratio	DH (kcal·mol-1)	Molar Ratio	Fitting DH (kcal·mol-1)		Time (min)	DP (µcal·s-1)	Molar Ratio	DH (kcal·mol-1)	Molar Ratio	Fitting DH (kcal·mol-1)
0.083333	0.000365	0.145234	-10.6918	0.017023	-10.4992		0.083333	-0.001158	0.150893	-11.5856	0.017687	-11.5194		0.083333	-0.001437	0.122071	-15.2083	0.034791	-14.4785
0.1	0.000277	0.274376	-10.2758	0.145234	-10.4387		0.1	-0.000652	0.285066	-10.5987	0.150893	-11.2528		0.1	-0.00086	0.209783	-14.1679	0.122071	-14.4469
0.116667	0.000198	0.404448	-9.87894	0.274376	-10.2928		0.116667	-0.000796	0.420206	-9.49908	0.285066	-10.6566		0.116667	-0.001873	0.297926	-13.7853	0.209783	-14.3894
0.133333	0.00017	0.535451	-9.69904	0.404448	-10.0591		0.133333	-0.00083	0.556313	-8.57102	0.420206	-9.83881		0.133333	-0.002336	0.3865	-14.3747	0.297926	-14.3096
0.15	0.000201	0.667385	-8.81345	0.535451	-9.66283		0.15	-0.000844	0.693387	-7.48878	0.556313	-8.7589		0.15	-0.000869	0.475506	-13.8509	0.3865	-14.1953
0.166667	0.000282	0.80025	-7.78021	0.667385	-8.95765		0.166667	-0.000818	0.831428	-6.21526	0.693387	-7.43813		0.166667	-0.000761	0.564943	-13.8851	0.475506	-14.0243
0.183333	0.000244	0.934045	-5.64392	0.80025	-7.71047		0.183333	-0.000672	0.970436	-4.95786	0.831428	-5.99933		0.183333	-0.000893	0.654812	-13.0614	0.564943	-13.7555
0.2	0.000344	1.06877	-4.05498	0.934045	-5.8146		0.2	-0.000614	1.11041	-3.25181	0.970436	-4.63143		0.2	0.000125	0.745112	-12.3639	0.654812	-13.3076
0.216667	3.5e-05	1.20443	-2.4014	1.06877	-3.76037		0.216667	-0.000497	1.25135	-2.60419	1.11041	-3.48392		0.216667	-6.7e-05	0.835843	-11.3761	0.745112	-12.5182
0.233333	-8.4e-05	1.34102	-1.02154	1.20443	-2.24531		0.233333	-4.9e-05	1.39326	-1.83625	1.25135	-2.60395		0.233333	-0.000769	0.927006	-8.90849	0.835843	-11.0983
0.25	6.7e-05	1.47853	-0.553379	1.34102	-1.36105		0.25	0.000249	1.53614	-1.42049	1.39326	-1.96151		0.25	-0.00071	1.0186	-5.67555	0.927006	-8.77633
0.266667	0.000258	1.61698	-0.455416	1.47853	-0.872559		0.266667	0.000506	1.67998	-1.10361	1.53614	-1.50057		0.266667	0.000111	1.11063	-3.55638	1.0186	-5.92899
0.283333	8e-06	1.75636	-0.532254	1.61698	-0.593253		0.283333	0.000824	1.82479	-0.751834	1.67998	-1.16908		0.283333	-0.000468	1.20308	-2.25974	1.11063	-3.58342
0.3	-0.000393	1.89667	-0.302572	1.75636	-0.424064		0.3	0.001106	1.97057	-0.793288	1.82479	-0.927692		0.3	-0.001087	1.29597	-1.38695	1.20308	-2.14601
0.316667	-0.000694	2.03791	-0.270476	1.89667	-0.315631		0.316667	0.001529	2.11731	-0.570538	1.97057	-0.748911		0.316667	-0.001377	1.38929	-0.983856	1.29597	-1.3511
0.333333	-0.001215	2.18008	-0.433769	2.03791	-0.242648		0.333333	0.001741	2.26502	-0.538361	2.11731	-0.614069		0.333333	-0.001963	1.48304	-0.761991	1.38929	-0.903932
0.35	-0.001476	2.32319	-0.250567	2.18008	-0.191459		0.35	0.001584	2.4137	-0.385748	2.26502	-0.510532		0.35	-0.001848	1.57723	-0.417064	1.48304	-0.638081
0.366667	-0.001607	2.46722	0.067562	2.32319	-0.154293		0.366667	0.001256	2.56334	-0.191596	2.4137	-0.429684		0.366667	-0.000722	1.67184	-0.309746	1.57723	-0.470528
0.383333	-0.001688	2.61218	-0.070952	2.46722	-0.126513		0.383333	0.000939	2.71395	-0.505062	2.56334	-0.365564		0.383333	0.000714	1.76689	-0.010873	1.67184	-0.359331
0.4	-0.001891	2.75808	-0.354116	2.61218	-0.105225		0.4	0.000617	2.86553	-0.608337	2.71395	-0.313984		0.4	0.000959	1.86237	-0.367597	1.76689	-0.282247
0.416667	-0.001923			2.75808	-0.08856		0.416667	0.000395			2.86553	-0.271954		0.416667	0.001931			1.86237	-0.226829
0.433333	-0.001946						0.433333	0.000443						0.433333	0.001765
0.45	-0.002118						0.45	0.000661						0.45	0.001968
0.466667	-0.002131						0.466667	0.000769						0.466667	0.002132
0.483333	-0.002211						0.483333	0.000877						0.483333	0.002316
0.5	-0.00223						0.5	0.000809						0.5	0.002259
0.516667	-0.001959						0.516667	0.00029						0.516667	0.002453
0.533333	-0.001719						0.533333	-5.8e-05						0.533333	0.002827
0.55	-0.001468						0.55	2.4e-05						0.55	0.003421
0.566667	-0.001167						0.566667	0.000175						0.566667	0.004606
0.583333	-0.000863						0.583333	4.7e-05						0.583333	0.0054
0.6	-0.000427						0.6	-0.000231						0.6	0.005664
0.616667	0.000279						0.616667	-0.00047						0.616667	0.005279
0.633333	0.000974						0.633333	-0.000648						0.633333	0.004823
0.65	0.00145						0.65	-0.001227						0.65	0.004779
0.666667	0.002068						0.666667	-0.001315						0.666667	0.00441
0.683333	0.002593						0.683333	-0.001413						0.683333	0.004531
0.7	0.002977						0.7	-0.001275						0.7	0.005051
0.716667	0.003532						0.716667	-0.001096						0.716667	0.007092
0.733333	0.003886						0.733333	-0.000938						0.733333	0.007661
0.75	0.003301						0.75	-0.000879						0.75	0.0075
0.766667	0.003066						0.766667	-0.000791						0.766667	0.006999
0.783333	0.002698						0.783333	-0.000722						0.783333	0.000817
0.8	0.00255						0.8	-0.000606						0.8	-0.007304
0.816667	0.002662						0.816667	-0.000441						0.816667	-0.010847
0.833333	0.002704						0.833333	-0.000456						0.833333	-0.009234
0.85	0.002745						0.85	-0.00057						0.85	-0.007141
0.866667	0.002304						0.866667	-0.000305						0.866667	-0.007788
0.883333	0.001972						0.883333	-0.000289						0.883333	-0.007404
0.9	0.00205						0.9	-0.000315						0.9	-0.007095
0.916667	0.001777						0.916667	-0.00021						0.916667	-0.009707
0.933333	0.001445						0.933333	-0.000105						0.933333	-0.01118
0.95	0.001293						0.95	-6.1e-05						0.95	-0.003272
0.966667	0.001018						0.966667	-8.6e-05						0.966667	0.004562
0.983333	0.000743						0.983333	4.8e-05						0.983333	0.008111
1	0.000337						1	0.000435						1	0.010979
1.01667	-8.8e-05						1.01667	0.000802						1.01667	0.012478
1.03333	-0.000194						1.03333	0.000859						1.03333	0.006387
1.05	-0.000249						1.05	0.000726						1.05	-0.021274
1.06667	9.7e-05						1.06667	0.000583						1.06667	-0.051726
1.08333	-0.000204						1.08333	0.00065						1.08333	-0.082208
1.1	-0.000616						1.1	0.000671						1.1	-0.1116
1.11667	-0.000587						1.11667	0.000802						1.11667	-0.132282
1.13333	-0.000529						1.13333	0.000964						1.13333	-0.126071
1.15	-0.00067						1.15	0.000916						1.15	-0.112896
1.16667	-0.000791						1.16667	0.000847						1.16667	-0.097011
1.18333	-0.000911						1.18333	0.000699						1.18333	-0.080156
1.2	-0.001291						1.2	0.000415						1.2	-0.064501
1.21667	-0.001401						1.21667	0.000131						1.21667	-0.05271
1.23333	-0.001232						1.23333	0.000168						1.23333	-0.04363
1.25	-0.001304						1.25	0.000294						1.25	-0.037221
1.26667	-0.001513						1.26667	0.000411						1.26667	-0.031931
1.28333	-0.001932						1.28333	0.000538						1.28333	-0.027541
1.3	-0.002001						1.3	0.000657						1.3	-0.025174
1.31667	-0.00191						1.31667	0.000417						1.31667	-0.022872
1.33333	-0.001959						1.33333	-3e-06						1.33333	-0.020419
1.35	-0.001973						1.35	-0.000143						1.35	-0.017897
1.36667	-0.001916						1.36667	-0.000193						1.36667	-0.015088
1.38333	-0.001749						1.38333	-0.000273						1.38333	-0.011485
1.4	-0.001503						1.4	-0.000372						1.4	-0.008962
1.41667	-0.001216						1.41667	-0.000421						1.41667	-0.00693
1.43333	-0.000959						1.43333	-0.00036						1.43333	-0.006377
1.45	-0.00056						1.45	-0.000299						1.45	-0.009276
1.46667	-0.000266						1.46667	-0.000288						1.46667	-0.011905
1.48333	0.000167						1.48333	-0.000338						1.48333	-0.012854
1.5	0.00018						1.5	-0.000227						1.5	-0.011913
1.51667	0.000203						1.51667	2.2e-05						1.51667	-0.006633
1.53333	0.000307						1.53333	3.2e-05						1.53333	8e-06
1.55	0.000242						1.55	-0.000268						1.55	-0.005655
1.56667	0.000565						1.56667	-0.000738						1.56667	-0.011529
1.58333	0.000337						1.58333	-0.000798						1.58333	-0.015242
1.6	0.00052						1.6	-0.00089						1.6	-0.020855
1.61667	0.000873						1.61667	-0.000382						1.61667	-0.023346
1.63333	0.000615						1.63333	0.000266						1.63333	-0.013371
1.65	-0.00022						1.65	-6.6e-05						1.65	-0.003266
1.66667	-0.001615						1.66667	0.001141						1.66667	0.001738
1.68333	-0.001881						1.68333	0.003229						1.68333	0.004293
1.7	-0.003356						1.7	0.002305						1.7	0.005993
1.71667	-0.007662						1.71667	0.002631						1.71667	0.006048
1.73333	-0.016128						1.73333	0.001967						1.73333	0.005754
1.75	-0.01798						1.75	0.000852						1.75	0.006059
1.76667	-0.016343						1.76667	0.000718						1.76667	0.006114
1.78333	-0.014565						1.78333	0.000844						1.78333	0.000972
1.8	-0.012387						1.8	0.000948						1.8	-0.002029
1.81667	-0.00978						1.81667	0.001071						1.81667	-0.004301
1.83333	-0.008444						1.83333	0.001065						1.83333	-0.005452
1.85	-0.007931						1.85	0.001119						1.85	-0.005435
1.86667	-0.006949						1.86667	0.001143						1.86667	-0.000773
1.88333	-0.005997						1.88333	0.001206						1.88333	0.002829
1.9	-0.006235						1.9	0.001279						1.9	0.004761
1.91667	-0.005643						1.91667	0.00159						1.91667	0.005073
1.93333	-0.004783						1.93333	0.001972						1.93333	0.004837
1.95	-0.004665						1.95	0.002214						1.95	0.004254
1.96667	-0.004407						1.96667	0.002506						1.96667	0.00385
1.98333	-0.003879						1.98333	0.002888						1.98333	0.003347
2	-0.003431						2	0.003269						2	0.003633
2.01667	-0.003152						2.01667	0.003469						2.01667	0.003057
2.03333	-0.003006						2.03333	0.00379						2.03333	0.001817
2.05	-0.003121						2.05	0.00409						2.05	0.000386
2.06667	-0.003386						2.06667	0.00396						2.06667	0.000195
2.08333	-0.003631						2.08333	0.003371						2.08333	-0.000126
2.1	-0.003686						2.1	0.00333						2.1	-0.000523
2.11667	-0.00354						2.11667	0.003649						2.11667	0.000254
2.13333	-0.003427						2.13333	0.003498						2.13333	0.001221
2.15	-0.003183						2.15	0.003117						2.15	0.001428
2.16667	-0.002719						2.16667	0.002936						2.16667	0.001205
2.18333	-0.002286						2.18333	0.002785						2.18333	0.001654
2.2	-0.001912						2.2	0.002603						2.2	0.001494
2.21667	-0.001718						2.21667	0.002281						2.21667	0.001484
2.23333	-0.001615						2.23333	0.002028						2.23333	0.001283
2.25	-0.001471						2.25	0.001516						2.25	0.001268
2.26667	-0.001658						2.26667	0.000974						2.26667	0.000774
2.28333	-0.001674						2.28333	0.000852						2.28333	0.0011
2.3	-0.001741						2.3	0.001049						2.3	0.000766
2.31667	-0.001987						2.31667	0.001085						2.31667	0.000862
2.33333	-0.001963						2.33333	0.001222						2.33333	0.001089
2.35	-0.001948						2.35	0.001319						2.35	0.002294
2.36667	-0.001783						2.36667	0.001606						2.36667	0.001559
2.38333	-0.001649						2.38333	0.001752						2.38333	0.001843
2.4	-0.001664						2.4	0.001849						2.4	0.000978
2.41667	-0.001689						2.41667	0.001864						2.41667	0.00056
2.43333	-0.001822						2.43333	0.00232						2.43333	0.000326
2.45	-0.001975						2.45	0.002706						2.45	0.001211
2.46667	-0.002057						2.46667	0.002712						2.46667	0.000236
2.48333	-0.00216						2.48333	0.002978						2.48333	0.002131
2.5	-0.002283						2.5	0.003224						2.5	0.004269
2.51667	-0.002324						2.51667	0.003899						2.51667	0.006225
2.53333	-0.002293						2.53333	0.004234						2.53333	0.00643
2.55	-0.002203						2.55	0.00476						2.55	0.004546
2.56667	-0.002272						2.56667	0.005095						2.56667	0.001121
2.58333	-0.001971						2.58333	0.00483						2.58333	-0.002076
2.6	-0.00177						2.6	0.004845						2.6	-0.004813
2.61667	-0.001815						2.61667	0.0049						2.61667	-0.005449
2.63333	-0.001939						2.63333	0.004685						2.63333	-0.003395
2.65	-0.002074						2.65	0.00458						2.65	-0.002218
2.66667	-0.002198						2.66667	0.004415						2.66667	-0.001279
2.68333	-0.002222						2.68333	0.004259						2.68333	-6.1e-05
2.7	-0.002246						2.7	0.004014						2.7	0.000548
2.71667	-0.002224						2.71667	0.003659						2.71667	0.000307
2.73333	-0.002162						2.73333	0.003613						2.73333	0.001303
2.75	-0.002059						2.75	0.003678						2.75	0.002196
2.76667	-0.001907						2.76667	0.003583						2.76667	0.001788
2.78333	-0.001805						2.78333	0.003537						2.78333	0.00138
2.8	-0.001851						2.8	0.003632						2.8	0.001413
2.81667	-0.001681						2.81667	0.003416						2.81667	0.000627
2.83333	-0.001611						2.83333	0.003051						2.83333	6.1e-05
2.85	-0.001571						2.85	0.002775						2.85	0.000315
2.86667	-0.001631						2.86667	0.0029						2.86667	0.00071
2.88333	-0.001731						2.88333	0.003035						2.88333	0.001164
2.9	-0.001648						2.9	0.002969						2.9	0.001562
2.91667	-0.001689						2.91667	0.002714						2.91667	0.001045
2.93333	-0.00166						2.93333	0.002598						2.93333	0.000768
2.95	-0.001381						2.95	0.002663						2.95	0.000762
2.96667	-0.000982						2.96667	0.002848						2.96667	0.003875
2.98333	-0.000602						2.98333	0.003093						2.98333	0.003812
3	-0.000348						3	0.003287						3	-0.001829
3.01667	-0.000348						3.01667	0.003282						3.01667	-0.008501
3.03333	-0.000409						3.03333	0.003187						3.03333	-0.023582
3.05	-0.000259						3.05	0.002982						3.05	-0.087882
3.06667	-0.00015						3.06667	0.002797						3.06667	-0.190712
3.08333	2e-05						3.08333	0.002532						3.08333	-0.288663
3.1	0.000138						3.1	0.002288						3.1	-0.383523
3.11667	0.000261						3.11667	0.002063						3.11667	-0.474943
3.13333	0.000533						3.13333	0.001899						3.13333	-0.519831
3.15	0.000475						3.15	0.001844						3.15	-0.512864
3.16667	0.000467						3.16667	0.002						3.16667	-0.488746
3.18333	0.00055						3.18333	0.002115						3.18333	-0.450249
3.2	0.000804						3.2	0.002131						3.2	-0.393982
3.21667	0.000911						3.21667	0.002187						3.21667	-0.327863
3.23333	0.000808						3.23333	0.002274						3.23333	-0.264033
3.25	0.000585						3.25	0.0023						3.25	-0.210383
3.26667	0.000902						3.26667	0.002196						3.26667	-0.169862
3.28333	0.001099						3.28333	0.001962						3.28333	-0.139082
3.3	0.00057						3.3	0.001679						3.3	-0.115652
3.31667	0.000102						3.31667	0.001486						3.31667	-0.098212
3.33333	0.000193						3.33333	0.001483						3.33333	-0.084353
3.35	0.002874						3.35	0.00149						3.35	-0.072363
3.36667	0.003456						3.36667	0.001557						3.36667	-0.063474
3.38333	-0.00368						3.38333	0.001494						3.38333	-0.058558
3.4	-0.054906						3.4	0.001272						3.4	-0.053613
3.41667	-0.182922						3.41667	0.00145						3.41667	-0.049289
3.43333	-0.390618						3.43333	0.001369						3.43333	-0.046374
3.45	-0.608373						3.45	0.001327						3.45	-0.04158
3.46667	-0.738239						3.46667	0.001345						3.46667	-0.034664
3.48333	-0.74688						3.48333	0.001423						3.48333	-0.028918
3.5	-0.660775						3.5	0.001582						3.5	-0.023922
3.51667	-0.534619						3.51667	0.001581						3.51667	-0.020026
3.53333	-0.408724						3.53333	0.001511						3.53333	-0.017624
3.55	-0.304589						3.55	0.00128						3.55	-0.015181
3.56667	-0.238653						3.56667	0.0009						3.56667	-0.013968
3.58333	-0.192872						3.58333	0.000729						3.58333	-0.012825
3.6	-0.163258						3.6	0.000589						3.6	-0.012552
3.61667	-0.143683						3.61667	0.00069						3.61667	-0.011377
3.63333	-0.131058						3.63333	0.000941						3.63333	-0.010561
3.65	-0.121553						3.65	0.000962						3.65	-0.008575
3.66667	-0.110518						3.66667	0.000773						3.66667	-0.007999
3.68333	-0.099848						3.68333	0.000694						3.68333	-0.005773
3.7	-0.087965						3.7	0.000856						3.7	-0.00481
3.71667	-0.075473						3.71667	0.001118						3.71667	-0.004235
3.73333	-0.064801						3.73333	0.001211						3.73333	-0.00367
3.75	-0.056368						3.75	0.001313						3.75	-0.003045
3.76667	-0.050286						3.76667	0.001426						3.76667	-0.0022
3.78333	-0.045128						3.78333	0.001519						3.78333	-0.001506
3.8	-0.04026						3.8	0.001572						3.8	0.000204
3.81667	-0.036081						3.81667	0.001357						3.81667	0.001584
3.83333	-0.032403						3.83333	0.001051						3.83333	0.006004
3.85	-0.029015						3.85	0.000935						3.85	0.005363
3.86667	-0.026216						3.86667	0.00088						3.86667	-0.001977
3.88333	-0.024064						3.88333	0.000914						3.88333	-0.009366
3.9	-0.021031						3.9	0.00113						3.9	-0.014226
3.91667	-0.019189						3.91667	0.001056						3.91667	-0.019885
3.93333	-0.017447						3.93333	0.001042						3.93333	-0.019002
3.95	-0.015905						3.95	0.000979						3.95	-0.010722
3.96667	-0.013941						3.96667	0.000775						3.96667	-0.003413
3.98333	-0.012247						3.98333	0.000812						3.98333	0.002796
4	-0.010592						4	0.000849						4	0.013985
4.01667	-0.009308						4.01667	0.000648						4.01667	0.018294
4.03333	-0.008313						4.03333	0.000396						4.03333	0.015307
4.05	-0.007128						4.05	0.000375						4.05	0.011051
4.06667	-0.006004						4.06667	4.4e-05						4.06667	0.011734
4.08333	-0.005069						4.08333	-0.000118						4.08333	0.001027
4.1	-0.004493						4.1	-0.000198						4.1	-0.010465
4.11667	-0.003998						4.11667	-0.000177						4.11667	-0.016947
4.13333	-0.003653						4.13333	-0.000256						4.13333	-0.02117
4.15	-0.003248						4.15	-0.000605						4.15	-0.031022
4.16667	-0.002684						4.16667	-0.001114						4.16667	-0.033494
4.18333	-0.00214						4.18333	-0.002764						4.18333	-0.026334
4.2	-0.001856						4.2	-0.000652						4.2	-0.015268
4.21667	-0.001532						4.21667	-0.025899						4.21667	-0.004762
4.23333	-0.001318						4.23333	-0.109786						4.23333	0.004374
4.25	-0.001165						4.25	-0.233493						4.25	0.01079
4.26667	-0.001173						4.26667	-0.344859						4.26667	0.013185
4.28333	-0.001222						4.28333	-0.398346						4.28333	0.01207
4.3	-0.001312						4.3	-0.386152						4.3	0.011125
4.31667	-0.001331						4.31667	-0.328997						4.31667	0.01041
4.33333	-0.00143						4.33333	-0.258592						4.33333	0.009939
4.35	-0.001559						4.35	-0.189206						4.35	0.009011
4.36667	-0.001583						4.36667	-0.132931						4.36667	0.009444
4.38333	-0.001437						4.38333	-0.096046						4.38333	0.008917
4.4	-0.001341						4.4	-0.07049						4.4	0.008569
4.41667	-0.001135						4.41667	-0.057512						4.41667	0.008072
4.43333	-0.000809						4.43333	-0.052075						4.43333	0.006431
4.45	-0.000575						4.45	-0.053547						4.45	0.00025
4.46667	-0.000365						4.46667	-0.053289						4.46667	-0.004211
4.48333	-0.000166						4.48333	-0.052882						4.48333	-0.005942
4.5	-0.000166						4.5	-0.051953						4.5	-0.006895
4.51667	0.000103						4.51667	-0.049024						4.51667	-0.006026
4.53333	0.000403						4.53333	-0.043904						4.53333	4e-06
4.55	0.000238						4.55	-0.032554						4.55	0.004053
4.56667	3e-05						4.56667	-0.029724						4.56667	0.006062
4.58333	7.1e-05						4.58333	-0.027004						4.58333	0.007149
4.6	0.000222						4.6	-0.022964						4.6	0.007863
4.61667	0.000273						4.61667	-0.020041						4.61667	0.008098
4.63333	0.000474						4.63333	-0.017659						4.63333	0.008252
4.65	0.000658						4.65	-0.016007						4.65	0.007587
4.66667	0.000669						4.66667	-0.014875						4.66667	0.007206
4.68333	0.000759						4.68333	-0.014043						4.68333	0.006606
4.7	0.000609						4.7	-0.01314						4.7	0.005547
4.71667	0.0004						4.71667	-0.012285						4.71667	0.004878
4.73333	0.00011						4.73333	-0.011431						4.73333	0.004473
4.75	-0.000361						4.75	-0.010247						4.75	0.004804
4.76667	-0.000705						4.76667	-0.009082						4.76667	0.006135
4.78333	-0.000759						4.78333	-0.007948						4.78333	0.006617
4.8	-0.000933						4.8	-0.007102						4.8	0.009168
4.81667	-0.001157						4.81667	-0.006585						4.81667	0.005866
4.83333	-0.001252						4.83333	-0.006019						4.83333	0.002097
4.85	-0.001183						4.85	-0.005412						4.85	-0.006293
4.86667	-0.001205						4.86667	-0.004835						4.86667	-0.011992
4.88333	-0.001156						4.88333	-0.004288						4.88333	-0.017111
4.9	-0.000918						4.9	-0.003811						4.9	-0.014936
4.91667	-0.00073						4.91667	-0.003261						4.91667	-0.012509
4.93333	-0.000455						4.93333	-0.002712						4.93333	-0.004971
4.95	-0.000375						4.95	-0.002093						4.95	0.000747
4.96667	-7.4e-05						4.96667	-0.001654						4.96667	0.003855
4.98333	-4e-06						4.98333	-0.001335						4.98333	0.005604
5	-4.4e-05						5	-0.001045						5	0.007064
5.01667	-2.4e-05						5.01667	-0.000783						5.01667	0.008084
5.03333	0.000211						5.03333	-0.000702						5.03333	-0.002846
5.05	0.000355						5.05	-0.00056						5.05	-0.060926
5.06667	0.000338						5.06667	-0.000348						5.06667	-0.158416
5.08333	0.000112						5.08333	-0.000127						5.08333	-0.257867
5.1	-4e-06						5.1	0.000276						5.1	-0.355698
5.11667	-4e-05						5.11667	0.00051						5.11667	-0.447618
5.13333	2.6e-05						5.13333	0.000634						5.13333	-0.494749
5.15	-9.5e-05						5.15	0.000758						5.15	-0.493703
5.16667	-0.000166						5.16667	0.000842						5.16667	-0.477356
5.18333	-0.000157						5.18333	0.000646						5.18333	-0.44744
5.2	1.1e-05						5.2	0.000471						5.2	-0.397424
5.21667	1e-05						5.21667	0.000437						5.21667	-0.333619
5.23333	-2e-05						5.23333	0.000413						5.23333	-0.277838
5.25	-0.000355						5.25	0.00036						5.25	-0.233017
5.26667	-0.00078						5.26667	0.000306						5.26667	-0.196086
5.28333	-0.000964						5.28333	0.000203						5.28333	-0.165045
5.3	-0.001229						5.3	0.00021						5.3	-0.139599
5.31667	-0.001383						5.31667	0.000349						5.31667	-0.111886
5.33333	-0.001338						5.33333	0.000418						5.33333	-0.085013
5.35	-0.001243						5.35	0.000317						5.35	-0.06475
5.36667	-0.001069						5.36667	0.000376						5.36667	-0.050517
5.38333	-0.000694						5.38333	0.000585						5.38333	-0.040891
5.4	-0.00046						5.4	0.000684						5.4	-0.033639
5.41667	-0.000506						5.41667	0.000596						5.41667	-0.027777
5.43333	-0.000597						5.43333	0.000337						5.43333	-0.022484
5.45	-0.000648						5.45	-8.2e-05						5.45	-0.018842
5.46667	-0.000598						5.46667	-0.000281						5.46667	-0.016331
5.48333	-0.000509						5.48333	-0.000299						5.48333	-0.014122
5.5	-0.00048						5.5	-4.8e-05						5.5	-0.012703
5.51667	-0.00053						5.51667	1.5e-05						5.51667	-0.014303
5.53333	-0.000428						5.53333	-0.000253						5.53333	-0.015645
5.55	-0.000107						5.55	-0.00046						5.55	-0.015051
5.56667	0.000245						5.56667	-0.000377						5.56667	-0.012747
5.58333	0.000637						5.58333	-0.000305						5.58333	-0.011034
5.6	0.000889						5.6	-0.000132						5.6	-0.00682
5.61667	0.001036						5.61667	-9e-06						5.61667	-0.002781
5.63333	0.001239						5.63333	-4.6e-05						5.63333	-0.000455
5.65	0.001593						5.65	-0.000112						5.65	-0.001289
5.66667	0.001756						5.66667	-3.9e-05						5.66667	-0.001323
5.68333	0.00153						5.68333	-0.000206						5.68333	-0.000178
5.7	0.001333						5.7	-0.000462						5.7	0.000749
5.71667	0.001638						5.71667	-0.000448						5.71667	0.001054
5.73333	0.002199						5.73333	-0.000634						5.73333	0.005659
5.75	0.00273						5.75	-0.00046						5.75	0.007285
5.76667	0.002931						5.76667	-0.000136						5.76667	0.00477
5.78333	0.001862						5.78333	-0.000293						5.78333	0.00144
5.8	0.000933						5.8	-0.000478						5.8	-0.000119
5.81667	0.000229						5.81667	-0.000543						5.81667	-0.005187
5.83333	0.002018						5.83333	-0.000407						5.83333	-0.006656
5.85	0.003917						5.85	-0.000142						5.85	-0.005244
5.86667	0.003126						5.86667	-0.000147						5.86667	-0.002806
5.88333	-0.043095						5.88333	-0.000491						5.88333	-0.004972
5.9	-0.159666						5.9	-0.000885						5.9	-0.008828
5.91667	-0.351472						5.91667	-0.000786						5.91667	-0.009463
5.93333	-0.557607						5.93333	-4.7e-05						5.93333	-0.00869
5.95	-0.683923						5.95	0.000412						5.95	-0.007253
5.96667	-0.705729						5.96667	0.000561						5.96667	-0.001486
5.98333	-0.634504						5.98333	0.00074						5.98333	0.005312
6	-0.521398						6	0.00109						6	0.007889
6.01667	-0.403381						6.01667	0.001115						6.01667	0.008461
6.03333	-0.310605						6.03333	0.00096						6.03333	0.008676
6.05	-0.244938						6.05	0.001196						6.05	0.007871
6.06667	-0.201091						6.06667	0.001331						6.06667	0.008456
6.08333	-0.174075						6.08333	0.001456						6.08333	0.008661
6.1	-0.157915						6.1	0.001613						6.1	0.008707
6.11667	-0.142539						6.11667	0.001974						6.11667	0.006549
6.13333	-0.136423						6.13333	0.001876						6.13333	0.007682
6.15	-0.121807						6.15	0.002058						6.15	0.006854
6.16667	-0.106081						6.16667	0.002						6.16667	0.003267
6.18333	-0.090355						6.18333	0.001911						6.18333	-0.001829
6.2	-0.075536						6.2	0.001573						6.2	-0.005816
6.21667	-0.063574						6.21667	0.000977						6.21667	-0.013694
6.23333	-0.056422						6.23333	0.000461						6.23333	-0.020531
6.25	-0.046789						6.25	-5e-06						6.25	-0.023509
6.26667	-0.039387						6.26667	-9.1e-05						6.26667	-0.024274
6.28333	-0.034415						6.28333	-0.000157						6.28333	-0.023827
6.3	-0.03171						6.3	-0.000594						6.3	-0.02153
6.31667	-0.028834						6.31667	-0.001095						6.31667	-0.019282
6.33333	-0.026509						6.33333	-0.001697						6.33333	-0.015225
6.35	-0.024803						6.35	-0.002029						6.35	-0.011701
6.36667	-0.023328						6.36667	-0.0021						6.36667	-0.008698
6.38333	-0.021132						6.38333	-0.001912						6.38333	-0.005985
6.4	-0.019466						6.4	-0.001706						6.4	-0.001981
6.41667	-0.01787						6.41667	-0.00143						6.41667	0.000233
6.43333	-0.015934						6.43333	-0.001263						6.43333	0.002997
6.45	-0.014098						6.45	-0.001316						6.45	0.004932
6.46667	-0.012662						6.46667	-0.00126						6.46667	0.005726
6.48333	-0.011736						6.48333	-0.001403						6.48333	0.005621
6.5	-0.010432						6.5	-0.001429						6.5	0.005426
6.51667	-0.009229						6.51667	-0.001206						6.51667	0.006118
6.53333	-0.008385						6.53333	-0.000692						6.53333	0.006981
6.55	-0.007702						6.55	-0.000519						6.55	0.009843
6.56667	-0.006628						6.56667	-3.5e-05						6.56667	0.012395
6.58333	-0.005506						6.58333	0.000208						6.58333	0.014325
6.6	-0.004538						6.6	0.00045						6.6	0.015226
6.61667	-0.003781						6.61667	0.000482						6.61667	0.015107
6.63333	-0.003253						6.63333	0.000364						6.63333	0.013078
6.65	-0.002735						6.65	-0.000334						6.65	0.011118
6.66667	-0.002397						6.66667	-0.000822						6.66667	0.009074
6.68333	-0.002112						6.68333	-0.00216						6.68333	0.008123
6.7	-0.001833						6.7	-0.007579						6.7	0.006943
6.71667	-0.001663						6.71667	-0.037776						6.71667	0.006462
6.73333	-0.001364						6.73333	-0.113853						6.73333	0.006001
6.75	-0.001104						6.75	-0.22281						6.75	0.006036
6.76667	-0.000904						6.76667	-0.315657						6.76667	0.003844
6.78333	-0.000911						6.78333	-0.356154						6.78333	0.003882
6.8	-0.00086						6.8	-0.340532						6.8	0.00274
6.81667	-0.00081						6.81667	-0.283406						6.81667	0.002175
6.83333	-0.00071						6.83333	-0.21793						6.83333	0.002076
6.85	-0.00054						6.85	-0.154494						6.85	0.003136
6.86667	-0.000329						6.86667	-0.106158						6.86667	0.003057
6.88333	-0.000235						6.88333	-0.072192						6.88333	0.003437
6.9	-8.2e-05						6.9	-0.058677						6.9	0.003182
6.91667	1e-06						6.91667	-0.053216						6.91667	0.002226
6.93333	-0.000125						6.93333	-0.049475						6.93333	0.00232
6.95	-5.2e-05						6.95	-0.048104						6.95	0.002955
6.96667	3.1e-05						6.96667	-0.046823						6.96667	0.003689
6.98333	-3e-05						6.98333	-0.044762						6.98333	0.0054
7	-9e-05						7	-0.041962						7	0.011646
7.01667	-8.1e-05						7.01667	-0.039154						7.01667	0.017072
7.03333	9.9e-05						7.03333	-0.037156						7.03333	0.008829
7.05	0.000338						7.05	-0.034478						7.05	-0.043645
7.06667	0.000488						7.06667	-0.03083						7.06667	-0.139354
7.08333	0.000717						7.08333	-0.026662						7.08333	-0.243508
7.1	0.000766						7.1	-0.022474						7.1	-0.344772
7.11667	0.000756						7.11667	-0.019927						7.11667	-0.437586
7.13333	0.000815						7.13333	-0.01828						7.13333	-0.49019
7.15	0.000815						7.15	-0.016823						7.15	-0.493947
7.16667	0.000825						7.16667	-0.015796						7.16667	-0.479493
7.18333	0.000696						7.18333	-0.014789						7.18333	-0.45219
7.2	0.000488						7.2	-0.013802						7.2	-0.406646
7.21667	0.000339						7.21667	-0.013074						7.21667	-0.342843
7.23333	0.000371						7.23333	-0.012066						7.23333	-0.277665
7.25	0.000332						7.25	-0.010898						7.25	-0.222696
7.26667	0.000375						7.26667	-0.00999						7.26667	-0.180248
7.28333	0.000218						7.28333	-0.009132						7.28333	-0.146169
7.3	0.000152						7.3	-0.008354						7.3	-0.121946
7.31667	0.000256						7.31667	-0.007673						7.31667	-0.103125
7.33333	0.000279						7.33333	-0.007201						7.33333	-0.085994
7.35	0.000203						7.35	-0.00672						7.35	-0.069563
7.36667	0.000207						7.36667	-0.006229						7.36667	-0.055652
7.38333	0.000302						7.38333	-0.005658						7.38333	-0.047105
7.4	0.000157						7.4	-0.005176						7.4	-0.039964
7.41667	4.1e-05						7.41667	-0.00473						7.41667	-0.033883
7.43333	0.000116						7.43333	-0.004184						7.43333	-0.030382
7.45	0.00025						7.45	-0.003817						7.45	-0.028581
7.46667	0.000174						7.46667	-0.003451						7.46667	-0.023838
7.48333	4.8e-05						7.48333	-0.003135						7.48333	-0.019729
7.5	-5.8e-05						7.5	-0.002768						7.5	-0.017491
7.51667	1.5e-05						7.51667	-0.002264						7.51667	-0.014662
7.53333	5.9e-05						7.53333	-0.001921						7.53333	-0.008033
7.55	8.2e-05						7.55	-0.001657						7.55	-0.007031
7.56667	-0.000187						7.56667	-0.001344						7.56667	-0.015177
7.58333	-0.000377						7.58333	-0.00108						7.58333	-0.022613
7.6	-0.000476						7.6	-0.000966						7.6	-0.025879
7.61667	-0.000396						7.61667	-0.000873						7.61667	-0.030358
7.63333	-0.000245						7.63333	-0.000911						7.63333	-0.029864
7.65	-8.6e-05						7.65	-0.000858						7.65	-0.01983
7.66667	-9.1e-05						7.66667	-0.000715						7.66667	-0.009246
7.68333	-0.000376						7.68333	-0.000482						7.68333	-0.003622
7.7	-0.00044						7.7	-0.000359						7.7	-0.00067
7.71667	-0.000625						7.71667	-0.000335						7.71667	0.001215
7.73333	-0.00085						7.73333	-0.000231						7.73333	0.001381
7.75	-0.001017						7.75	-6e-06						7.75	0.001536
7.76667	-0.001228						7.76667	4.8e-05						7.76667	0.001462
7.78333	-0.001318						7.78333	1.2e-05						7.78333	0.001783
7.8	-0.001349						7.8	-1.4e-05						7.8	0.000949
7.81667	-0.001389						7.81667	-0.000156						7.81667	0.001944
7.83333	-0.00134						7.83333	-0.000179						7.83333	0.002669
7.85	-0.001053						7.85	-0.000161						7.85	0.003664
7.86667	-0.000758						7.86667	3.6e-05						7.86667	0.00342
7.88333	-0.000592						7.88333	2.4e-05						7.88333	0.004021
7.9	-0.000317						7.9	1.1e-05						7.9	0.003432
7.91667	-6.1e-05						7.91667	0.000304						7.91667	0.003554
7.93333	0.000184						7.93333	0.000517						7.93333	0.003715
7.95	0.000291						7.95	0.00059						7.95	0.003846
7.96667	0.000228						7.96667	0.000782						7.96667	0.003608
7.98333	0.000155						7.98333	0.000905						7.98333	0.004059
8	-3.8e-05						8	0.001048						8	0.00402
8.01667	-3.2e-05						8.01667	0.000917						8.01667	0.004312
8.03333	5e-06						8.03333	0.000846						8.03333	0.003954
8.05	0.000239						8.05	0.001006						8.05	0.004505
8.06667	0.000593						8.06667	0.000915						8.06667	0.005077
8.08333	0.000927						8.08333	0.000734						8.08333	0.004418
8.1	0.00112						8.1	0.000784						8.1	0.003924
8.11667	0.001144						8.11667	0.000838						8.11667	0.003882
8.13333	0.00124						8.13333	0.000672						8.13333	0.00358
8.15	0.001455						8.15	0.000717						8.15	0.002338
8.16667	0.00144						8.16667	0.000592						8.16667	0.002546
8.18333	0.001305						8.18333	0.000326						8.18333	0.002313
8.2	0.00108						8.2	0.000131						8.2	0.00243
8.21667	0.000865						8.21667	0.000226						8.21667	0.002067
8.23333	0.000635						8.23333	0.000152						8.23333	0.001435
8.25	0.000362						8.25	-0.000171						8.25	0.001282
8.26667	0.00081						8.26667	-0.000385						8.26667	0.001011
8.28333	0.001277						8.28333	-0.000559						8.28333	0.000638
8.3	0.001074						8.3	-0.000593						8.3	0.000735
8.31667	0.000701						8.31667	-0.00084						8.31667	0.001841
8.33333	-0.000926						8.33333	-0.000656						8.33333	0.001718
8.35	-0.001388						8.35	-0.000562						8.35	0.001859
8.36667	0.00065						8.36667	-0.000699						8.36667	0.001294
8.38333	-0.040683						8.38333	-0.000825						8.38333	0.000289
8.4	-0.153245						8.4	-0.000782						8.4	-0.001166
8.41667	-0.335328						8.41667	-0.000734						8.41667	-0.001771
8.43333	-0.527825						8.43333	-0.000716						8.43333	-0.002071
8.45	-0.65177						8.45	-0.000587						8.45	-0.00137
8.46667	-0.675415						8.46667	-0.000199						8.46667	-0.001189
8.48333	-0.61094						8.48333	3.9e-05						8.48333	-0.000718
8.5	-0.507215						8.5	0.000257						8.5	-0.000384
8.51667	-0.39753						8.51667	0.000329						8.51667	2.1e-05
8.53333	-0.30803						8.53333	0.000341						8.53333	-0.000674
8.55	-0.243251						8.55	0.000412						8.55	-0.000238
8.56667	-0.205641						8.56667	0.000484						8.56667	0.000327
8.58333	-0.180692						8.58333	0.000656						8.58333	0.000868
8.6	-0.163632						8.6	0.000748						8.6	0.000357
8.61667	-0.148942						8.61667	0.001042						8.61667	0.000476
8.63333	-0.133631						8.63333	0.001166						8.63333	0.000725
8.65	-0.122179						8.65	0.0013						8.65	0.001394
8.66667	-0.108898						8.66667	0.001335						8.66667	0.00063
8.68333	-0.094926						8.68333	0.001339						8.68333	-0.000488
8.7	-0.077305						8.7	0.001123						8.7	-0.000987
8.71667	-0.061943						8.71667	0.001056						8.71667	-0.002205
8.73333	-0.054193						8.73333	0.001129						8.73333	-0.003064
8.75	-0.048663						8.75	0.001182						8.75	-0.001583
8.76667	-0.042792						8.76667	0.001025						8.76667	-0.00029
8.78333	-0.037102						8.78333	0.000588						8.78333	0.000553
8.8	-0.031141						8.8	0.000181						8.8	0.001686
8.81667	-0.027493						8.81667	2.6e-05						8.81667	0.002359
8.83333	-0.024056						8.83333	-0.000579						8.83333	0.001742
8.85	-0.021039						8.85	-0.000704						8.85	0.001626
8.86667	-0.018993						8.86667	-0.00095						8.86667	0.00148
8.88333	-0.016516						8.88333	-0.001195						8.88333	0.001054
8.9	-0.014769						8.9	-0.001371						8.9	0.00017
8.91667	-0.013157						8.91667	-0.002109						8.91667	-0.001337
8.93333	-0.011447						8.93333	-0.002501						8.93333	-0.000943
8.95	-0.009297						8.95	-0.002432						8.95	-0.000549
8.96667	-0.008467						8.96667	-0.002353						8.96667	-0.000495
8.98333	-0.007477						8.98333	-0.002434						8.98333	-0.000589
9	-0.006297						9	-0.001765						9	-0.000207
9.01667	-0.004955						9.01667	-0.001479						9.01667	-0.000945
9.03333	-0.003815						9.03333	-0.001536						9.03333	-0.003703
9.05	-0.002834						9.05	-0.001884						9.05	-0.037112
9.06667	-0.002074						9.06667	-0.001722						9.06667	-0.112096
9.08333	-0.001663						9.08333	-0.000939						9.08333	-0.197208
9.1	-0.000843						9.1	-0.001027						9.1	-0.2819
9.11667	-0.000305						9.11667	-0.000725						9.11667	-0.370831
9.13333	-0.000676						9.13333	-0.000414						9.13333	-0.436523
9.15	-0.001178						9.15	-0.001044						9.15	-0.459581
9.16667	-0.00128						9.16667	-0.002054						9.16667	-0.462007
9.18333	-0.001072						9.18333	-0.001804						9.18333	-0.449674
9.2	-0.001136						9.2	-0.002344						9.2	-0.41784
9.21667	-0.001382						9.21667	-0.022983						9.21667	-0.365297
9.23333	-0.001487						9.23333	-0.085618						9.23333	-0.30429
9.25	-0.001613						9.25	-0.180663						9.25	-0.247303
9.26667	-0.001288						9.26667	-0.272618						9.26667	-0.198906
9.28333	-0.000684						9.28333	-0.317233						9.28333	-0.159959
9.3	-0.000354						9.3	-0.308608						9.3	-0.132692
9.31667	-0.000171						9.31667	-0.264606						9.31667	-0.112792
9.33333	2e-06						9.33333	-0.201626						9.33333	-0.095983
9.35	1.5e-05						9.35	-0.144086						9.35	-0.083564
9.36667	-0.000242						9.36667	-0.099126						9.36667	-0.073164
9.38333	-0.00058						9.38333	-0.066146						9.38333	-0.062425
9.4	-0.000301						9.4	-0.047396						9.4	-0.052665
9.41667	-2.5e-05						9.41667	-0.041678						9.41667	-0.046175
9.43333	-0.00022						9.43333	-0.040598						9.43333	-0.042225
9.45	-0.000184						9.45	-0.041398						9.45	-0.039255
9.46667	0.000131						9.46667	-0.040578						9.46667	-0.038375
9.48333	0.000617						9.48333	-0.038358						9.48333	-0.036576
9.5	0.001161						9.5	-0.035477						9.5	-0.033857
9.51667	0.001774						9.51667	-0.033877						9.51667	-0.030598
9.53333	0.001827						9.53333	-0.031657						9.53333	-0.027418
9.55	0.00179						9.55	-0.028147						9.55	-0.022131
9.56667	0.001803						9.56667	-0.024747						9.56667	-0.018824
9.58333	0.001927						9.58333	-0.022317						9.58333	-0.016537
9.6	0.00177						9.6	-0.020617						9.6	-0.01459
9.61667	0.001492						9.61667	-0.018797						9.61667	-0.012773
9.63333	0.001285						9.63333	-0.017627						9.63333	-0.011999
9.65	0.001008						9.65	-0.016727						9.65	-0.011255
9.66667	0.000751						9.66667	-0.015787						9.66667	-0.009952
9.68333	0.000614						9.68333	-0.013937						9.68333	-0.007809
9.7	0.000434						9.7	-0.012906						9.7	-0.006666
9.71667	0.000294						9.71667	-0.012038						9.71667	-0.005808
9.73333	0.000234						9.73333	-0.011378						9.73333	-0.00441
9.75	0.000263						9.75	-0.010738						9.75	-0.003301
9.76667	0.000113						9.76667	-0.010208						9.76667	-0.001953
9.78333	-0.000129						9.78333	-0.009628						9.78333	-0.000127
9.8	-0.000418						9.8	-0.008998						9.8	0.000585
9.81667	-0.000816						9.81667	-0.008472						9.81667	0.000356
9.83333	-0.000965						9.83333	-0.008042						9.83333	0.000978
9.85	-0.001023						9.85	-0.007852						9.85	0.000259
9.86667	-0.001081						9.86667	-0.007752						9.86667	-0.001643
9.88333	-0.001136						9.88333	-0.007481						9.88333	-0.00164
9.9	-0.001248						9.9	-0.007141						9.9	-0.001116
9.91667	-0.001519						9.91667	-0.006615						9.91667	-0.001183
9.93333	-0.00177						9.93333	-0.006225						9.93333	-0.00141
9.95	-0.002092						9.95	-0.005545						9.95	-0.000762
9.96667	-0.002453						9.96667	-0.004925						9.96667	-0.001218
9.98333	-0.002724						9.98333	-0.004445						9.98333	-0.002405
10	-0.002978						10	-0.004095						10	-0.002641
10.0167	-0.002973						10.0167	-0.003831						10.0167	-0.003017
10.0333	-0.002938						10.0333	-0.003561						10.0333	-0.00255
10.05	-0.002853						10.05	-0.003201						10.05	-0.002426
10.0667	-0.002808						10.0667	-0.002631						10.0667	-0.001051
10.0833	-0.002598						10.0833	-0.002031						10.0833	-0.001386
10.1	-0.002149						10.1	-0.001681						10.1	-0.001081
10.1167	-0.001631						10.1167	-0.001351						10.1167	-0.000753
10.1333	-0.001032						10.1333	-0.001081						10.1333	0.000274
10.15	-0.000303						10.15	-0.000941						10.15	0.000792
10.1667	0.000166						10.1667	-0.000741						10.1667	0.00164
10.1833	0.000313						10.1833	-0.000421						10.1833	0.001317
10.2	0.000571						10.2	-0.000211						10.2	-0.000139
10.2167	0.001068						10.2167	3e-05						10.2167	-0.000965
10.2333	0.002005						10.2333	0.000181						10.2333	-0.000921
10.25	0.002263						10.25	0.000262						10.25	-0.000917
10.2667	0.002245						10.2667	0.000434						10.2667	-0.000403
10.2833	0.002466						10.2833	0.000495						10.2833	0.00084
10.3	0.002807						10.3	0.000546						10.3	0.001072
10.3167	0.003208						10.3167	0.000668						10.3167	1.5e-05
10.3333	0.003339						10.3333	0.000742						10.3333	-0.000682
10.35	0.00294						10.35	0.000797						10.35	-0.000698
10.3667	0.003253						10.3667	0.000911						10.3667	-0.000503
10.3833	0.003196						10.3833	0.000755						10.3833	-0.000918
10.4	0.002979						10.4	0.00048						10.4	-0.000394
10.4167	0.002742						10.4167	0.000295						10.4167	-0.000219
10.4333	0.002155						10.4333	0.000212						10.4333	0.00045
10.45	0.001638						10.45	4.8e-05						10.45	0.00215
10.4667	0.001199						10.4667	-0.000106						10.4667	0.003549
10.4833	0.000792						10.4833	-0.000259						10.4833	0.002989
10.5	0.000616						10.5	-0.000403						10.5	0.003119
10.5167	0.000529						10.5167	-0.000488						10.5167	0.002316
10.5333	0.000513						10.5333	-0.000614						10.5333	0.000543
10.55	0.000197						10.55	-0.00064						10.55	-6.9e-05
10.5667	9e-06						10.5667	-0.000676						10.5667	0.000158
10.5833	-0.000264						10.5833	-0.000712						10.5833	5.7e-05
10.6	-0.000556						10.6	-0.000968						10.6	-9.7e-05
10.6167	-0.000608						10.6167	-0.001068						10.6167	0.000388
10.6333	-0.00054						10.6333	-0.00109						10.6333	-2.6e-05
10.65	-0.000663						10.65	-0.001211						10.65	0.0008
10.6667	-0.000819						10.6667	-0.001353						10.6667	0.000718
10.6833	-0.000794						10.6833	-0.001474						10.6833	0.001583
10.7	-0.000759						10.7	-0.001446						10.7	0.000987
10.7167	-0.000624						10.7167	-0.001201						10.7167	0.001592
10.7333	-0.00075						10.7333	-0.000909						10.7333	0.001656
10.75	-0.000693						10.75	-0.000716						10.75	0.001215
10.7667	-0.000917						10.7667	-0.000454						10.7667	0.000848
10.7833	-0.00081						10.7833	-0.000281						10.7833	-6.9e-05
10.8	-0.000534						10.8	-0.000269						10.8	-0.000877
10.8167	-0.000387						10.8167	-0.000258						10.8167	-0.001334
10.8333	0.00121						10.8333	-0.000129						10.8333	-0.000366
10.85	0.002809						10.85	-0.000129						10.85	-0.000286
10.8667	0.000854						10.8667	-0.0001						10.8667	0.000304
10.8833	-0.03144						10.8833	3e-05						10.8833	0.001104
10.9	-0.127175						10.9	-3.1e-05						10.9	0.000864
10.9167	-0.28954						10.9167	-8.1e-05						10.9167	0.000609
10.9333	-0.466325						10.9333	9e-05						10.9333	0.000265
10.95	-0.586636						10.95	7e-05						10.95	0.001991
10.9667	-0.624285						10.9667	0.00016						10.9667	0.003007
10.9833	-0.581914						10.9833	0.000231						10.9833	0.002743
11	-0.500822						11	0.000201						11	0.002504
11.0167	-0.406431						11.0167	0.000275						11.0167	0.003144
11.0333	-0.32708						11.0333	0.00014						11.0333	-0.002015
11.05	-0.261486						11.05	-0.000195						11.05	-0.039385
11.0667	-0.215332						11.0667	-0.000489						11.0667	-0.111394
11.0833	-0.191957						11.0833	-0.000714						11.0833	-0.190131
11.1	-0.177502						11.1	-0.000818						11.1	-0.270898
11.1167	-0.159358						11.1167	-0.000808						11.1167	-0.356185
11.1333	-0.139473						11.1333	-0.000693						11.1333	-0.415542
11.15	-0.118888						11.15	-0.000719						11.15	-0.439438
11.1667	-0.104342						11.1667	-0.000714						11.1667	-0.447275
11.1833	-0.092537						11.1833	-0.000439						11.1833	-0.439301
11.2	-0.078822						11.2	-0.000125						11.2	-0.408197
11.2167	-0.070076						11.2167	0.000428						11.2167	-0.359954
11.2333	-0.062381						11.2333	0.000607						11.2333	-0.301281
11.25	-0.051608						11.25	0.000837						11.25	-0.245998
11.2667	-0.045004						11.2667	0.000876						11.2667	-0.200276
11.2833	-0.041371						11.2833	0.001035						11.2833	-0.164393
11.3	-0.037098						11.3	0.001695						11.3	-0.136601
11.3167	-0.033494						11.3167	0.002845						11.3167	-0.115581
11.3333	-0.029772						11.3333	0.003914						11.3333	-0.098812
11.35	-0.026913						11.35	0.005883						11.35	-0.085822
11.3667	-0.023835						11.3667	0.006442						11.3667	-0.075613
11.3833	-0.021266						11.3833	0.005391						11.3833	-0.065604
11.4	-0.019137						11.4	0.00336						11.4	-0.05764
11.4167	-0.017309						11.4167	0.003337						11.4167	-0.049016
11.4333	-0.015743						11.4333	0.002664						11.4333	-0.041881
11.45	-0.013862						11.45	-4.8e-05						11.45	-0.036387
11.4667	-0.01197						11.4667	-0.00162						11.4667	-0.033055
11.4833	-0.010549						11.4833	-0.001933						11.4833	-0.029367
11.5	-0.009208						11.5	-0.002375						11.5	-0.02753
11.5167	-0.007876						11.5167	-0.002434						11.5167	-0.025122
11.5333	-0.006541						11.5333	-0.002404						11.5333	-0.021335
11.55	-0.00552						11.55	-0.003074						11.55	-0.018322
11.5667	-0.004688						11.5667	-0.004144						11.5667	-0.016593
11.5833	-0.003937						11.5833	-0.004194						11.5833	-0.015044
11.6	-0.003346						11.6	-0.003464						11.6	-0.013266
11.6167	-0.002894						11.6167	-0.003364						11.6167	-0.012307
11.6333	-0.002363						11.6333	-0.003154						11.6333	-0.009536
11.65	-0.001744						11.65	-0.002964						11.65	-0.007038
11.6667	-0.001265						11.6667	-0.003694						11.6667	-0.00431
11.6833	-0.001057						11.6833	-0.004584						11.6833	-0.003032
11.7	-0.000838						11.7	-0.004154						11.7	-0.002354
11.7167	-0.000649						11.7167	-0.019203						11.7167	-0.003487
11.7333	-0.000495						11.7333	-0.068451						11.7333	-0.003142
11.75	-0.000342						11.75	-0.152839						11.75	-0.003357
11.7667	-0.000329						11.7667	-0.238657						11.7667	-0.003451
11.7833	-0.000295						11.7833	-0.287555						11.7833	-0.003227
11.8	2.8e-05						11.8	-0.284153						11.8	-0.002224
11.8167	5.9e-05						11.8167	-0.241695						11.8167	-0.001272
11.8333	1.4e-05						11.8333	-0.187025						11.8333	-0.0015
11.85	0.000129						11.85	-0.134155						11.85	-0.000867
11.8667	0.000305						11.8667	-0.088355						11.8667	-0.000617
11.8833	0.00036						11.8833	-0.056075						11.8833	-0.000676
11.9	0.000285						11.9	-0.041155						11.9	-0.002355
11.9167	4.4e-05						11.9167	-0.037176						11.9167	-0.002584
11.9333	-0.000212						11.9333	-0.038452						11.9333	-0.001692
11.95	-0.000337						11.95	-0.039328						11.95	-0.001184
11.9667	-0.000703						11.9667	-0.039254						11.9667	-0.001451
11.9833	-0.001309						11.9833	-0.03768						11.9833	-0.000857
12	-0.001714						12	-0.035767						12	0.000176
12.0167	-0.001901						12.0167	-0.034251						12.0167	0.00033
12.0333	-0.00216						12.0333	-0.032931						12.0333	0.000711
12.05	-0.002349						12.05	-0.030041						12.05	0.001401
12.0667	-0.001908						12.0667	-0.027661						12.0667	0.001552
12.0833	-0.001336						12.0833	-0.024721						12.0833	0.000552
12.1	-0.001055						12.1	-0.021371						12.1	-2.8e-05
12.1167	-0.000998						12.1167	-0.018371						12.1167	-0.000267
12.1333	-0.001128						12.1333	-0.016345						12.1333	-0.000586
12.15	-0.001687						12.15	-0.014249						12.15	-9.5e-05
12.1667	-0.002117						12.1667	-0.013243						12.1667	0.001296
12.1833	-0.001716						12.1833	-0.012457						12.1833	0.001848
12.2	-0.001236						12.2	-0.011371						12.2	0.002033
12.2167	-0.001067						12.2167	-0.010704						12.2167	0.002509
12.2333	-0.00091						12.2333	-0.009812						12.2333	0.004015
12.25	-0.000653						12.25	-0.0086						12.25	0.002661
12.2667	-0.000206						12.2667	-0.007489						12.2667	0.001819
12.2833	6.2e-05						12.2833	-0.006527						12.2833	0.000742
12.3	0.000339						12.3	-0.006065						12.3	0.000365
12.3167	0.000753						12.3167	-0.005505						12.3167	-0.001442
12.3333	0.001018						12.3333	-0.005115						12.3333	-0.000458
12.35	0.001013						12.35	-0.004505						12.35	0.001118
12.3667	0.000708						12.3667	-0.004125						12.3667	0.003679
12.3833	0.000453						12.3833	-0.003775						12.3833	0.003951
12.4	0.00028						12.4	-0.003235						12.4	0.003972
12.4167	0.000283						12.4167	-0.002994						12.4167	0.003103
12.4333	0.000396						12.4333	-0.00264						12.4333	0.001049
12.45	0.00031						12.45	-0.002286						12.45	-0.001301
12.4667	0.000343						12.4667	-0.002062						12.4667	-0.002322
12.4833	0.000466						12.4833	-0.002038						12.4833	-0.001953
12.5	0.000557						12.5	-0.002074						12.5	-0.001794
12.5167	0.000857						12.5167	-0.001884						12.5167	-0.00106
12.5333	0.001198						12.5333	-0.001608						12.5333	-7.5e-05
12.55	0.001378						12.55	-0.001192						12.55	0.00131
12.5667	0.001329						12.5667	-0.000876						12.5667	0.001696
12.5833	0.001309						12.5833	-0.00076						12.5833	0.002241
12.6	0.001344						12.6	-0.000494						12.6	0.002411
12.6167	0.001469						12.6167	-0.000281						12.6167	0.001412
12.6333	0.001493						12.6333	-0.000301						12.6333	-0.000448
12.65	0.001357						12.65	-0.000351						12.65	-0.001927
12.6667	0.001452						12.6667	-0.000412						12.6667	-0.002746
12.6833	0.001496						12.6833	-0.000542						12.6833	-0.003113
12.7	0.001601						12.7	-0.000602						12.7	-0.002439
12.7167	0.001791						12.7167	-0.00013						12.7167	-0.001905
12.7333	0.001762						12.7333	-2e-05						12.7333	-0.001942
12.75	0.001562						12.75	0.00019						12.75	-0.001197
12.7667	0.001452						12.7667	0.000391						12.7667	-0.00054
12.7833	0.001583						12.7833	0.000821						12.7833	-0.000894
12.8	0.001495						12.8	0.001391						12.8	0.000262
12.8167	0.001509						12.8167	0.001593						12.8167	0.000269
12.8333	0.001442						12.8333	0.001257						12.8333	0.000197
12.85	0.001235						12.85	0.001071						12.85	0.000597
12.8667	0.000959						12.8667	0.000685						12.8667	0.000127
12.8833	0.000685						12.8833	0.000279						12.8833	0.000137
12.9	0.000473						12.9	0.000303						12.9	0.001517
12.9167	0.000192						12.9167	0.000559						12.9167	0.00189
12.9333	-0.00028						12.9333	0.000569						12.9333	0.001144
12.95	-0.000801						12.95	0.000438						12.95	0.001648
12.9667	-0.000942						12.9667	0.000437						12.9667	0.001952
12.9833	-0.000892						12.9833	0.000337						12.9833	0.002356
13	-0.001028						13	0.000326						13	0.001403
13.0167	-0.001064						13.0167	-0.000123						13.0167	0.000951
13.0333	-0.00095						13.0333	-0.000299						13.0333	-0.000281
13.05	-0.001026						13.05	-0.000554						13.05	-0.020163
13.0667	-0.000882						13.0667	-0.00043						13.0667	-0.078255
13.0833	-0.000929						13.0833	-0.000216						13.0833	-0.149913
13.1	-0.001148						13.1	4.9e-05						13.1	-0.220602
13.1167	-0.001306						13.1167	0.000244						13.1167	-0.297551
13.1333	-0.001564						13.1333	0.000473						13.1333	-0.366819
13.15	-0.001423						13.15	0.000852						13.15	-0.401577
13.1667	-0.001401						13.1667	0.00102						13.1667	-0.416773
13.1833	-0.001364						13.1833	0.000909						13.1833	-0.424549
13.2	-0.001448						13.2	0.000948						13.2	-0.414265
13.2167	-0.001213						13.2167	0.000898						13.2167	-0.38147
13.2333	-0.000468						13.2333	0.000729						13.2333	-0.334375
13.25	5.8e-05						13.25	0.000361						13.25	-0.283589
13.2667	0.000313						13.2667	0.000193						13.2667	-0.235222
13.2833	0.000313						13.2833	0.000145						13.2833	-0.192966
13.3	0.000122						13.3	0.000187						13.3	-0.158829
13.3167	0.00122						13.3167	0.000328						13.3167	-0.131922
13.3333	0.002109						13.3333	0.00041						13.3333	-0.110723
13.35	0.002328						13.35	0.000212						13.35	-0.094225
13.3667	0.001406						13.3667	3.3e-05						13.3667	-0.080197
13.3833	-0.025621						13.3833	-0.000285						13.3833	-0.068279
13.4	-0.106018						13.4	-0.000463						13.4	-0.05917
13.4167	-0.252975						13.4167	-0.000643						13.4167	-0.05183
13.4333	-0.412252						13.4333	-0.000745						13.4333	-0.044941
13.45	-0.527039						13.45	-0.000838						13.45	-0.039572
13.4667	-0.568347						13.4667	-0.00086						13.4667	-0.035532
13.4833	-0.537629						13.4833	-0.000992						13.4833	-0.031372
13.5	-0.465401						13.5	-0.000965						13.5	-0.028533
13.5167	-0.380134						13.5167	-0.000859						13.5167	-0.025903
13.5333	-0.304896						13.5333	-0.000598						13.5333	-0.022563
13.55	-0.245568						13.55	-0.000457						13.55	-0.019113
13.5667	-0.206272						13.5667	-0.000316						13.5667	-0.017273
13.5833	-0.175379						13.5833	-0.000305						13.5833	-0.014973
13.6	-0.155736						13.6	-0.000254						13.6	-0.013373
13.6167	-0.142053						13.6167	-0.000255						13.6167	-0.013243
13.6333	-0.12675						13.6333	-0.000441						13.6333	-0.012843
13.65	-0.114857						13.65	-0.000497						13.65	-0.012034
13.6667	-0.100146						13.6667	-0.000493						13.6667	-0.011424
13.6833	-0.087347						13.6833	-0.000399						13.6833	-0.010395
13.7	-0.075827						13.7	-0.000285						13.7	-0.008635
13.7167	-0.065258						13.7167	-2.3e-05						13.7167	-0.008476
13.7333	-0.057409						13.7333	6.5e-05						13.7333	-0.007158
13.75	-0.05147						13.75	9.3e-05						13.75	-0.00554
13.7667	-0.043663						13.7667	-7.9e-05						13.7667	-0.004811
13.7833	-0.039337						13.7833	-7.2e-05						13.7833	-0.005253
13.8	-0.035261						13.8	6e-06						13.8	-0.004566
13.8167	-0.031606						13.8167	3e-06						13.8167	-0.004989
13.8333	-0.0287						13.8333	-3.5e-05						13.8333	-0.004722
13.85	-0.026384						13.85	6.8e-05						13.85	-0.004865
13.8667	-0.023901						13.8667	-7.9e-05						13.8667	-0.003779
13.8833	-0.021677						13.8833	-0.000116						13.8833	-0.002854
13.9	-0.019814						13.9	0.000116						13.9	-0.00288
13.9167	-0.017741						13.9167	0.000248						13.9167	-0.002935
13.9333	-0.015108						13.9333	9.8e-05						13.9333	-0.00127
13.95	-0.012795						13.95	-0.000113						13.95	-0.001016
13.9667	-0.011534						13.9667	-0.000204						13.9667	-0.001785
13.9833	-0.010483						13.9833	-0.000135						13.9833	-0.000953
14	-0.009532						14	7.5e-05						14	0.000129
14.0167	-0.00803						14.0167	8.3e-05						14.0167	0.000141
14.0333	-0.007079						14.0333	4e-05						14.0333	0.000752
14.05	-0.006469						14.05	8.7e-05						14.05	7.1e-05
14.0667	-0.005639						14.0667	0.000275						14.0667	-0.00142
14.0833	-0.004749						14.0833	0.000142						14.0833	-0.002551
14.1	-0.00433						14.1	2.9e-05						14.1	-0.003462
14.1167	-0.00401						14.1167	-5.5e-05						14.1167	-0.003794
14.1333	-0.00351						14.1333	-0.000919						14.1333	-0.001757
14.15	-0.003201						14.15	-0.000722						14.15	5e-05
14.1667	-0.002932						14.1667	0.000734						14.1667	0.000337
14.1833	-0.002903						14.1833	-0.00046						14.1833	0.001594
14.2	-0.002954						14.2	-1.4e-05						14.2	0.000871
14.2167	-0.002845						14.2167	-0.010278						14.2167	0.000947
14.2333	-0.002446						14.2333	-0.055352						14.2333	0.000334
14.25	-0.002058						14.25	-0.130976						14.25	0.000541
14.2667	-0.001729						14.2667	-0.205639						14.2667	0.000538
14.2833	-0.00156						14.2833	-0.248333						14.2833	0.001536
14.3	-0.001381						14.3	-0.247537						14.3	0.000984
14.3167	-0.001033						14.3167	-0.215891						14.3167	0.001723
14.3333	-0.000854						14.3333	-0.160043						14.3333	0.001221
14.35	-0.000915						14.35	-0.109976						14.35	0.00059
14.3667	-0.000916						14.3667	-0.070718						14.3667	-2.9e-05
14.3833	-0.000956						14.3833	-0.043891						14.3833	0.000422
14.4	-0.000867						14.4	-0.030943						14.4	0.001133
14.4167	-0.000638						14.4167	-0.027136						14.4167	0.001264
14.4333	-0.000509						14.4333	-0.028596						14.4333	0.000796
14.45	-0.000438						14.45	-0.030436						14.45	0.00126
14.4667	-0.000468						14.4667	-0.030916						14.4667	0.000414
14.4833	-0.000447						14.4833	-0.030127						14.4833	0.000498
14.5	-0.000247						14.5	-0.029547						14.5	0.000902
14.5167	0.000124						14.5167	-0.029737						14.5167	0.001647
14.5333	0.000565						14.5333	-0.028213						14.5333	0.001513
14.55	0.000918						14.55	-0.02541						14.55	0.001048
14.5667	0.001071						14.5667	-0.020267						14.5667	-0.000426
14.5833	0.001095						14.5833	-0.018364						14.5833	0.00016
14.6	0.001048						14.6	-0.01745						14.6	-0.000573
14.6167	0.000762						14.6167	-0.016657						14.6167	-0.000817
14.6333	0.000396						14.6333	-0.015629						14.6333	-0.00055
14.65	0.000223						14.65	-0.014421						14.65	-0.000663
14.6667	0.0002						14.6667	-0.013403						14.6667	-0.001257
14.6833	0.000217						14.6833	-0.012436						14.6833	-0.001881
14.7	0.000343						14.7	-0.011638						14.7	-0.002065
14.7167	0.00049						14.7167	-0.01085						14.7167	-0.002159
14.7333	0.000498						14.7333	-0.009986						14.7333	-0.001343
14.75	0.000507						14.75	-0.009403						14.75	-0.000888
14.7667	0.000425						14.7667	-0.00894						14.7667	-0.000153
14.7833	0.000404						14.7833	-0.008276						14.7833	1.2e-05
14.8	0.000453						14.8	-0.007813						14.8	-0.000123
14.8167	0.000511						14.8167	-0.007309						14.8167	-0.000199
14.8333	0.000349						14.8333	-0.006559						14.8333	-0.000844
14.85	0.000237						14.85	-0.005979						14.85	-0.00021
14.8667	1.5e-05						14.8667	-0.005489						14.8667	0.000934
14.8833	-0.000288						14.8833	-0.005029						14.8833	0.001849
14.9	-0.00037						14.9	-0.004728						14.9	0.001553
14.9167	-0.000382						14.9167	-0.004408						14.9167	0.001037
14.9333	-0.000289						14.9333	-0.00413						14.9333	0.000252
14.95	-0.000176						14.95	-0.003802						14.95	-0.000144
14.9667	-0.000243						14.9667	-0.003614						14.9667	-0.00029
14.9833	-0.00055						14.9833	-0.003396						14.9833	0.001005
15	-0.000696						15	-0.003368						15	0.002559
15.0167	-0.000715						15.0167	-0.00326						15.0167	0.003974
15.0333	-0.000419						15.0333	-0.003073						15.0333	0.003828
15.05	-0.000234						15.05	-0.002906						15.05	-0.018938
15.0667	-0.000138						15.0667	-0.002549						15.0667	-0.075193
15.0833	-5.2e-05						15.0833	-0.002193						15.0833	-0.140669
15.1	-0.000107						15.1	-0.002076						15.1	-0.203145
15.1167	-0.000105						15.1167	-0.002008						15.1167	-0.2717
15.1333	-6.8e-05						15.1333	-0.001742						15.1333	-0.332496
15.15	-0.000102						15.15	-0.001495						15.15	-0.366422
15.1667	-0.000546						15.1667	-0.001488						15.1667	-0.385098
15.1833	-0.00026						15.1833	-0.001281						15.1833	-0.395334
15.2	-0.000233						15.2	-0.000884						15.2	-0.38778
15.2167	-0.000393						15.2167	-0.000517						15.2167	-0.353736
15.2333	3.3e-05						15.2333	-0.000209						15.2333	-0.305712
15.25	8.9e-05						15.25	-0.000201						15.25	-0.257208
15.2667	-0.000255						15.2667	-0.000293						15.2667	-0.214835
15.2833	-0.000129						15.2833	-0.000225						15.2833	-0.179041
15.3	0.000336						15.3	2.3e-05						15.3	-0.151227
15.3167	0.000274						15.3167	0.000301						15.3167	-0.129064
15.3333	0.000359						15.3333	0.000671						15.3333	-0.110811
15.35	-1.6e-05						15.35	0.001001						15.35	-0.095568
15.3667	-0.000231						15.3667	0.001012						15.3667	-0.083035
15.3833	-0.000436						15.3833	0.001502						15.3833	-0.072142
15.4	-0.000571						15.4	0.001812						15.4	-0.06252
15.4167	-0.000326						15.4167	0.001562						15.4167	-0.054967
15.4333	-0.000393						15.4333	0.001225						15.4333	-0.049275
15.45	-0.000429						15.45	0.001207						15.45	-0.044473
15.4667	-0.000646						15.4667	0.000879						15.4667	-0.039831
15.4833	-0.000702						15.4833	0.000851						15.4833	-0.036299
15.5	-0.000699						15.5	0.000934						15.5	-0.032638
15.5167	-0.000777						15.5167	0.000656						15.5167	-0.028676
15.5333	-0.000924						15.5333	0.000327						15.5333	-0.024875
15.55	-0.001031						15.55	0.000217						15.55	-0.022304
15.5667	-0.000918						15.5667	0.000438						15.5667	-0.020094
15.5833	-0.000566						15.5833	0.000538						15.5833	-0.018053
15.6	-0.000175						15.6	0.000609						15.6	-0.017163
15.6167	2.9e-05						15.6167	0.000539						15.6167	-0.015413
15.6333	0.000244						15.6333	0.000332						15.6333	-0.014223
15.65	0.000209						15.65	0.000124						15.65	-0.013154
15.6667	0.000244						15.6667	-8.3e-05						15.6667	-0.012025
15.6833	0.000248						15.6833	-0.00028						15.6833	-0.010706
15.7	0.000151						15.7	-0.000197						15.7	-0.009837
15.7167	5.2e-05						15.7167	-2.5e-05						15.7167	-0.008338
15.7333	0.000272						15.7333	3.4e-05						15.7333	-0.006911
15.75	0.000833						15.75	2.2e-05						15.75	-0.006223
15.7667	0.001293						15.7667	-7e-05						15.7667	-0.005165
15.7833	0.001354						15.7833	-0.000122						15.7833	-0.005748
15.8	0.001163						15.8	-0.000194						15.8	-0.005701
15.8167	0.000383						15.8167	-0.000536						15.8167	-0.005315
15.8333	6.2e-05						15.8333	-0.000699						15.8333	-0.004539
15.85	0.001041						15.85	-0.000703						15.85	-0.003753
15.8667	0.002031						15.8667	-0.000916						15.8667	-0.001977
15.8833	-0.01401						15.8833	-0.00115						15.8833	-0.001002
15.9	-0.073691						15.9	-0.001313						15.9	-0.001358
15.9167	-0.193271						15.9167	-0.001297						15.9167	-0.001423
15.9333	-0.340091						15.9333	-0.001246						15.9333	-0.001639
15.95	-0.452812						15.95	-0.001136						15.95	-0.001905
15.9667	-0.502202						15.9667	-0.000916						15.9667	-0.003182
15.9833	-0.489362						15.9833	-0.000886						15.9833	-0.002189
16	-0.426941						16	-0.000856						16	-0.001127
16.0167	-0.35394						16.0167	-0.000796						16.0167	-0.000264
16.0333	-0.283169						16.0333	-0.000864						16.0333	3.9e-05
16.05	-0.230577						16.05	-0.001012						16.05	0.00091
16.0667	-0.188646						16.0667	-0.001221						16.0667	0.001642
16.0833	-0.159884						16.0833	-0.00141						16.0833	0.000724
16.1	-0.14003						16.1	-0.001298						16.1	-0.000784
16.1167	-0.129905						16.1167	-0.001127						16.1167	-0.000962
16.1333	-0.118921						16.1333	-0.000892						16.1333	-0.00027
16.15	-0.107427						16.15	-0.000658						16.15	0.000423
16.1667	-0.091952						16.1667	-0.000514						16.1667	0.000675
16.1833	-0.083706						16.1833	-0.00052						16.1833	0.001957
16.2	-0.078777						16.2	-0.000426						16.2	0.00232
16.2167	-0.067039						16.2167	-0.000332						16.2167	0.002354
16.2333	-0.05765						16.2333	-0.000291						16.2333	0.001168
16.25	-0.049641						16.25	-0.00032						16.25	0.001822
16.2667	-0.045152						16.2667	-0.00054						16.2667	0.001665
16.2833	-0.04061						16.2833	-0.000239						16.2833	0.00082
16.3	-0.035676						16.3	-9.9e-05						16.3	8.5e-05
16.3167	-0.031311						16.3167	-0.000119						16.3167	-0.00056
16.3333	-0.027597						16.3333	-0.000105						16.3333	-0.000715
16.35	-0.024392						16.35	1.7e-05						16.35	-0.00118
16.3667	-0.021877						16.3667	3.9e-05						16.3667	-0.000815
16.3833	-0.020037						16.3833	0.000132						16.3833	-1e-05
16.4	-0.018486						16.4	0.000384						16.4	-0.000125
16.4167	-0.017294						16.4167	0.000606						16.4167	-0.000379
16.4333	-0.016222						16.4333	0.0005						16.4333	2.6e-05
16.45	-0.01469						16.45	0.000435						16.45	0.00031
16.4667	-0.013019						16.4667	0.000519						16.4667	-0.001065
16.4833	-0.011439						16.4833	0.000464						16.4833	-0.001401
16.5	-0.010319						16.5	0.000188						16.5	-0.001426
16.5167	-0.009369						16.5167	-5.7e-05						16.5167	-0.001392
16.5333	-0.008388						16.5333	-7.6e-05						16.5333	-0.001258
16.55	-0.007718						16.55	1.4e-05						16.55	-0.001104
16.5667	-0.007097						16.5667	-0.000206						16.5667	-0.00073
16.5833	-0.006556						16.5833	-0.000417						16.5833	-0.001997
16.6	-0.006056						16.6	-0.000407						16.6	-0.001423
16.6167	-0.005656						16.6167	-0.000407						16.6167	-0.002379
16.6333	-0.005096						16.6333	-1.3e-05						16.6333	-0.001646
16.65	-0.004506						16.65	-4.8e-05						16.65	-0.000572
16.6667	-0.003862						16.6667	-0.002272						16.6667	0.001132
16.6833	-0.003181						16.6833	-0.003927						16.6833	0.001217
16.7	-0.002929						16.7	-0.002491						16.7	0.001472
16.7167	-0.002418						16.7167	-0.011866						16.7167	0.001838
16.7333	-0.001976						16.7333	-0.046594						16.7333	0.001183
16.75	-0.001755						16.75	-0.105219						16.75	0.001149
16.7667	-0.001288						16.7667	-0.170694						16.7667	0.000788
16.7833	-0.000703						16.7833	-0.214059						16.7833	0.001637
16.8	-0.000179						16.8	-0.219184						16.8	0.001296
16.8167	0.000235						16.8167	-0.188339						16.8167	0.001185
16.8333	0.000179						16.8333	-0.139314						16.8333	0.000485
16.85	0.000123						16.85	-0.090318						16.85	0.000168
16.8667	3.6e-05						16.8667	-0.055493						16.8667	0.000642
16.8833	-3.6e-05						16.8833	-0.030787						16.8833	0.000975
16.9	-5.8e-05						16.9	-0.019282						16.9	0.001328
16.9167	-0.00016						16.9167	-0.016177						16.9167	0.000973
16.9333	-0.000182						16.9333	-0.01712						16.9333	0.00079
16.95	-0.000433						16.95	-0.019395						16.95	-4.2e-05
16.9667	-0.000972						16.9667	-0.02104						16.9667	-0.000585
16.9833	-0.001149						16.9833	-0.020885						16.9833	-0.001508
17	-0.000915						17	-0.02033						17	-0.000719
17.0167	-0.000552						17.0167	-0.019655						17.0167	0.000382
17.0333	-0.000198						17.0333	-0.019711						17.0333	0.000232
17.05	0.000175						17.05	-0.018736						17.05	-0.018558
17.0667	0.000427						17.0667	-0.017801						17.0667	-0.065127
17.0833	0.000429						17.0833	-0.016926						17.0833	-0.120215
17.1	0.000121						17.1	-0.016361						17.1	-0.176003
17.1167	0.000383						17.1167	-0.015146						17.1167	-0.23825
17.1333	0.000454						17.1333	-0.014115						17.1333	-0.290708
17.15	0.000701						17.15	-0.013105						17.15	-0.319685
17.1667	0.001304						17.1667	-0.012065						17.1667	-0.338782
17.1833	0.001937						17.1833	-0.010755						17.1833	-0.350148
17.2	0.00258						17.2	-0.009495						17.2	-0.344945
17.2167	0.002874						17.2167	-0.008445						17.2167	-0.320981
17.2333	0.002807						17.2333	-0.007786						17.2333	-0.285118
17.25	0.003128						17.25	-0.007106						17.25	-0.245674
17.2667	0.003492						17.2667	-0.006407						17.2667	-0.209351
17.2833	0.003616						17.2833	-0.005727						17.2833	-0.178787
17.3	0.00349						17.3	-0.005187						17.3	-0.154703
17.3167	0.003184						17.3167	-0.004818						17.3167	-0.13379
17.3333	0.002228						17.3333	-0.004358						17.3333	-0.116847
17.35	0.001668						17.35	-0.003848						17.35	-0.103625
17.3667	0.001273						17.3667	-0.003328						17.3667	-0.091612
17.3833	0.000897						17.3833	-0.002868						17.3833	-0.080289
17.4	0.000562						17.4	-0.002568						17.4	-0.072568
17.4167	-0.000763						17.4167	-0.002288						17.4167	-0.065347
17.4333	-0.002069						17.4333	-0.001858						17.4333	-0.057696
17.45	-0.003418						17.45	-0.001448						17.45	-0.051426
17.4667	-0.005288						17.4667	-0.001608						17.4667	-0.046955
17.4833	-0.005618						17.4833	-0.001608						17.4833	-0.040316
17.5	-0.005128						17.5	-0.001438						17.5	-0.034949
17.5167	-0.004959						17.5167	-0.001398						17.5167	-0.032401
17.5333	-0.004369						17.5333	-0.001466						17.5333	-0.030463
17.55	-0.003442						17.55	-0.001566						17.55	-0.028165
17.5667	-0.002496						17.5667	-0.001536						17.5667	-0.027421
17.5833	-0.00204						17.5833	-0.001536						17.5833	-0.026327
17.6	-0.002063						17.6	-0.001427						17.6	-0.022964
17.6167	-0.002097						17.6167	-0.001197						17.6167	-0.01987
17.6333	-0.001292						17.6333	-0.001304						17.6333	-0.017067
17.65	-0.000756						17.65	-0.001499						17.65	-0.015258
17.6667	2e-05						17.6667	-0.001524						17.6667	-0.013629
17.6833	0.000726						17.6833	-0.00136						17.6833	-0.013
17.7	0.001442						17.7	-0.001185						17.7	-0.011631
17.7167	0.002168						17.7167	-0.00108						17.7167	-0.010644
17.7333	0.002464						17.7333	-0.000768						17.7333	-0.009161
17.75	0.002707						17.75	-0.000358						17.75	-0.007639
17.7667	0.00305						17.7667	-9.8e-05						17.7667	-0.006076
17.7833	0.003213						17.7833	0.000162						17.7833	-0.005193
17.8	0.003086						17.8	0.000221						17.8	-0.004353
17.8167	0.003169						17.8167	0.000411						17.8167	-0.001248
17.8333	0.00313						17.8333	0.000771						17.8333	-0.000732
17.85	0.003011						17.85	0.00095						17.85	-0.001756
17.8667	0.002652						17.8667	0.00093						17.8667	-0.00143
17.8833	0.001903						17.8833	0.00095						17.8833	-0.0012
17.9	0.001073						17.9	0.00105						17.9	-0.003682
17.9167	0.000634						17.9167	0.001099						17.9167	-0.003514
17.9333	0.000218						17.9333	0.001189						17.9333	-0.001496
17.95	-0.000361						17.95	0.001159						17.95	-0.001128
17.9667	-0.000951						17.9667	0.001148						17.9667	-0.000796
17.9833	-0.00187						17.9833	0.001158						17.9833	-0.000516
18	-0.002989						18	0.001128						18	-2.5e-05
18.0167	-0.004019						18.0167	0.000888						18.0167	0.000775
18.0333	-0.004055						18.0333	0.000673						18.0333	0.002215
18.05	-0.003603						18.05	0.000618						18.05	0.002119
18.0667	-0.002942						18.0667	0.000503						18.0667	0.001964
18.0833	-0.002591						18.0833	0.000128						18.0833	0.001168
18.1	-0.00234						18.1	-0.000357						18.1	-0.000388
18.1167	-0.001679						18.1167	-0.000532						18.1167	-0.001595
18.1333	-0.001468						18.1333	-0.000416						18.1333	-0.001266
18.15	-0.001287						18.15	-0.000379						18.15	-0.001167
18.1667	-0.001186						18.1667	-0.000352						18.1667	-0.000508
18.1833	-0.001135						18.1833	-0.000295						18.1833	0.000861
18.2	-0.000734						18.2	-0.000278						18.2	0.000817
18.2167	0.000304						18.2167	-0.000221						18.2167	0.001122
18.2333	0.00126						18.2333	-9.1e-05						18.2333	0.001166
18.25	0.001676						18.25	2.9e-05						18.25	0.00148
18.2667	0.002013						18.2667	0.00027						18.2667	0.000954
18.2833	0.002179						18.2833	0.00059						18.2833	0.000865
18.3	0.002065						18.3	0.000871						18.3	0.000125
18.3167	0.001948						18.3167	0.001122						18.3167	4.5e-05
18.3333	0.002654						18.3333	0.001175						18.3333	-0.000946
18.35	0.000811						18.35	0.001251						18.35	-0.001416
18.3667	0.002008						18.3667	0.001246						18.3667	-0.00109
18.3833	-0.007285						18.3833	0.001052						18.3833	-0.000515
18.4	-0.058949						18.4	0.000877						18.4	0.00023
18.4167	-0.150986						18.4167	0.001103						18.4167	0.001445
18.4333	-0.276467						18.4333	0.000731						18.4333	0.00187
18.45	-0.374627						18.45	0.00058						18.45	0.001441
18.4667	-0.414087						18.4667	0.000439						18.4667	0.000152
18.4833	-0.400158						18.4833	0.000308						18.4833	-0.001778
18.5	-0.347548						18.5	0.000227						18.5	-0.002917
18.5167	-0.285982						18.5167	0.000197						18.5167	-0.002788
18.5333	-0.225368						18.5333	0.000106						18.5333	-0.002332
18.55	-0.181463						18.55	0.000195						18.55	-0.001906
18.5667	-0.144398						18.5667	0.000314						18.5667	-0.00152
18.5833	-0.125874						18.5833	0.000183						18.5833	-0.001744
18.6	-0.110819						18.6	-0.000178						18.6	-0.002139
18.6167	-0.103847						18.6167	-0.000299						18.6167	-0.002626
18.6333	-0.097565						18.6333	-0.000522						18.6333	-0.002213
18.65	-0.087623						18.65	-0.000817						18.65	-0.00114
18.6667	-0.081311						18.6667	-0.000933						18.6667	0.000503
18.6833	-0.069649						18.6833	-0.000908						18.6833	0.001135
18.7	-0.061287						18.7	-0.000853						18.7	0.000648
18.7167	-0.055396						18.7167	-0.000778						18.7167	0.000801
18.7333	-0.050464						18.7333	-0.000648						18.7333	0.000334
18.75	-0.043463						18.75	-0.000701						18.75	-0.000733
18.7667	-0.032131						18.7667	-0.000534						18.7667	-0.001237
18.7833	-0.02618						18.7833	-0.000567						18.7833	7.9e-05
18.8	-0.022318						18.8	-0.000709						18.8	0.001096
18.8167	-0.019195						18.8167	-0.000752						18.8167	0.001552
18.8333	-0.016822						18.8333	-0.00061						18.8333	0.002099
18.85	-0.014418						18.85	-0.000592						18.85	0.002802
18.8667	-0.012795						18.8667	-0.000503						18.8667	0.003395
18.8833	-0.011412						18.8833	-0.000655						18.8833	0.003519
18.9	-0.009697						18.9	-0.000676						18.9	0.003062
18.9167	-0.0077						18.9167	-0.000698						18.9167	0.002497
18.9333	-0.005843						18.9333	-0.000774						18.9333	0.002098
18.95	-0.004396						18.95	-0.000613						18.95	0.00105
18.9667	-0.002619						18.9667	-0.000342						18.9667	4.1e-05
18.9833	-0.001512						18.9833	-5.2e-05						18.9833	0.000733
19	-0.000391						19	0.000139						19	0.000237
19.0167	0.000322						19.0167	0.00019						19.0167	-4.3e-05
19.0333	0.000595						19.0333	9.8e-05						19.0333	-0.000204
19.05	0.000488						19.05	0.000356						19.05	-0.011635
19.0667	0.000881						19.0667	0.000664						19.0667	-0.047745
19.0833	0.001844						19.0833	0.001012						19.0833	-0.095042
19.1	0.001953						19.1	0.001059						19.1	-0.141276
19.1167	0.001113						19.1167	0.001017						19.1167	-0.19064
19.1333	0.001004						19.1333	0.001211						19.1333	-0.235674
19.15	0.001064						19.15	0.001938						19.15	-0.261028
19.1667	0.001054						19.1667	0.001605						19.1667	-0.272998
19.1833	0.000515						19.1833	-0.000749						19.1833	-0.282276
19.2	-0.00065						19.2	-0.002922						19.2	-0.282704
19.2167	-0.001484						19.2167	-0.006776						19.2167	-0.270612
19.2333	-0.001278						19.2333	-0.035589						19.2333	-0.2474
19.25	-0.001132						19.25	-0.087152						19.25	-0.221564
19.2667	-0.001097						19.2667	-0.144406						19.2667	-0.196117
19.2833	-0.00109						19.2833	-0.185019						19.2833	-0.172681
19.3	-0.000951						19.3	-0.183643						19.3	-0.151904
19.3167	-0.000712						19.3167	-0.153376						19.3167	-0.135337
19.3333	-0.000543						19.3333	-0.11014						19.3333	-0.119276
19.35	-0.000304						19.35	-0.067233						19.35	-0.107466
19.3667	-3.5e-05						19.3667	-0.035276						19.3667	-0.096335
19.3833	0.000125						19.3833	-0.01723						19.3833	-0.086725
19.4	0.000278						19.4	-0.004983						19.4	-0.077234
19.4167	0.00013						19.4167	-0.004397						19.4167	-0.06997
19.4333	-1.7e-05						19.4333	-0.00793						19.4333	-0.062647
19.45	-1.5e-05						19.45	-0.010903						19.45	-0.057583
19.4667	-7.2e-05						19.4667	-0.013167						19.4667	-0.05153
19.4833	-8.7e-05						19.4833	-0.01431						19.4833	-0.047076
19.5	-0.00023						19.5	-0.014954						19.5	-0.04304
19.5167	-0.000162						19.5167	-0.014777						19.5167	-0.039455
19.5333	-0.000195						19.5333	-0.014079						19.5333	-0.03648
19.55	-0.000218						19.55	-0.013449						19.55	-0.036034
19.5667	-6e-05						19.5667	-0.013289						19.5667	-0.034838
19.5833	-4.8e-05						19.5833	-0.013729						19.5833	-0.034182
19.6	-0.000165						19.6	-0.014199						19.6	-0.032176
19.6167	-0.000322						19.6167	-0.013879						19.6167	-0.03008
19.6333	-0.000338						19.6333	-0.01307						19.6333	-0.026813
19.65	2.5e-05						19.65	-0.012337						19.65	-0.023947
19.6667	0.000959						19.6667	-0.011464						19.6667	-0.021771
19.6833	0.00156						19.6833	-0.010631						19.6833	-0.020195
19.7	0.002091						19.7	-0.009718						19.7	-0.017628
19.7167	0.002592						19.7167	-0.008834						19.7167	-0.015812
19.7333	0.002873						19.7333	-0.007981						19.7333	-0.014207
19.75	0.003114						19.75	-0.007218						19.75	-0.012572
19.7667	0.003516						19.7667	-0.006235						19.7667	-0.010546
19.7833	0.003942						19.7833	-0.005432						19.7833	-0.008921
19.8	0.004139						19.8	-0.004768						19.8	-0.008596
19.8167	0.002756						19.8167	-0.004205						19.8167	-0.009253
19.8333	0.001572						19.8333	-0.003941						19.8333	-0.00956
19.85	0.001679						19.85	-0.003502						19.85	-0.009866
19.8667	0.001843						19.8667	-0.002832						19.8667	-0.009933
19.8833	0.001814						19.8833	-0.002152						19.8833	-0.008011
19.9	0.000525						19.9	-0.001542						19.9	-0.005531
19.9167	-0.001985						19.9167	-0.001073						19.9167	-0.00273
19.9333	-0.004414						19.9333	-0.000799						19.9333	2e-05
19.95	-0.005573						19.95	-0.000535						19.95	0.00054
19.9667	-0.005173						19.9667	-0.000261						19.9667	-0.000832
19.9833	-0.004703						19.9833	-3.7e-05						19.9833	-0.002105
20	-0.004433						20	-0.000152						20	-0.003519
20.0167	-0.005713						20.0167	-0.000328						20.0167	-0.004552
20.0333	-0.006343						20.0333	-0.000161						20.0333	-0.003305
20.05	-0.005373						20.05	-2.4e-05						20.05	-0.001912
20.0667	-0.004239						20.0667	9.4e-05						20.0667	-0.000179
20.0833	-0.003282						20.0833	6.2e-05						20.0833	0.000624
20.1	-0.002485						20.1	0.0002						20.1	0.001197
20.1167	-0.001729						20.1167	0.000518						20.1167	0.000869
20.1333	-0.000912						20.1333	0.000731						20.1333	0.000801
20.15	-1.5e-05						20.15	0.00083						20.15	0.000182
20.1667	0.000961						20.1667	0.000399						20.1667	-3.7e-05
20.1833	0.001795						20.1833	0.000679						20.1833	-0.001116
20.2	0.002459						20.2	0.001078						20.2	-0.001805
20.2167	0.002963						20.2167	0.000917						20.2167	-0.000974
20.2333	0.003247						20.2333	0.001011						20.2333	-0.000513
20.25	0.003651						20.25	0.001232						20.25	0.001128
20.2667	0.003663						20.2667	0.000902						20.2667	0.002499
20.2833	0.003346						20.2833	0.000763						20.2833	0.002101
20.3	0.003038						20.3	0.000554						20.3	0.001304
20.3167	0.00311						20.3167	0.001114						20.3167	0.000877
20.3333	0.003042						20.3333	0.001078						20.3333	-0.00095
20.35	0.002884						20.35	0.000858						20.35	-0.002277
20.3667	0.002566						20.3667	0.000727						20.3667	-0.001582
20.3833	0.002058						20.3833	0.000697						20.3833	-0.001586
20.4	0.000909						20.4	0.000717						20.4	-0.001479
20.4167	-0.000369						20.4167	0.000556						20.4167	-0.000383
20.4333	-0.003397						20.4333	0.000447						20.4333	0.001043
20.45	-0.006678						20.45	0.000191						20.45	0.002214
20.4667	-0.006902						20.4667	-0.000136						20.4667	0.002736
20.4833	-0.006736						20.4833	-0.000563						20.4833	0.002607
20.5	-0.00671						20.5	-0.000979						20.5	0.002209
20.5167	-0.005554						20.5167	-0.001046						20.5167	0.001601
20.5333	-0.003868						20.5333	-0.000953						20.5333	0.000389
20.55	-0.003743						20.55	-0.001042						20.55	-0.000203
20.5667	-0.003268						20.5667	-0.00106						20.5667	1.5e-05
20.5833	-0.001693						20.5833	-0.001219						20.5833	0.000684
20.6	-0.000318						20.6	-0.001418						20.6	0.001973
20.6167	0.001427						20.6167	-0.001256						20.6167	0.002908
20.6333	0.002773						20.6333	-0.001057						20.6333	0.003633
20.65	0.00327						20.65	-0.000901						20.65	0.003258
20.6667	0.005381						20.6667	-0.000755						20.6667	0.002482
20.6833	0.007272						20.6833	-0.000749						20.6833	0.000839
20.7	0.007563						20.7	-0.000753						20.7	-0.000531
20.7167	0.007454						20.7167	-0.000637						20.7167	-0.001131
20.7333	0.003695						20.7333	-0.000602						20.7333	-0.001231
20.75	0.00191						20.75	-0.000632						20.75	-0.001682
20.7667	0.002305						20.7667	-0.000691						20.7667	-0.002121
20.7833	-6.9e-05						20.7833	-0.000561						20.7833	-0.002098
20.8	-0.002154						20.8	-0.000411						20.8	-0.001936
20.8167	-0.001918						20.8167	-0.00029						20.8167	-0.001604
20.8333	-0.005279						20.8333	-6.1e-05						20.8333	-0.001142
20.85	-0.009841						20.85	-0.000124						20.85	-0.000129
20.8667	-0.005344						20.8667	-0.000387						20.8667	0.000475
20.8833	-0.006956						20.8833	-0.000551						20.8833	-0.000592
20.9	-0.057778						20.9	-0.000644						20.9	6.1e-05
20.9167	-0.145011						20.9167	-0.000487						20.9167	0.000114
20.9333	-0.255467						20.9333	-0.000301						20.9333	-0.000112
20.95	-0.337791						20.95	-0.000265						20.95	6.2e-05
20.9667	-0.366255						20.9667	-0.000139						20.9667	0.000616
20.9833	-0.338849						20.9833	-1.3e-05						20.9833	-0.001071
21	-0.283683						21	-0.000127						21	-0.001407
21.0167	-0.221147						21.0167	-0.00011						21.0167	-0.001563
21.0333	-0.168533						21.0333	-0.000233						21.0333	-0.001429
21.05	-0.126142						21.05	-0.000394						21.05	-0.012205
21.0667	-0.098811						21.0667	-0.000364						21.0667	-0.043661
21.0833	-0.080321						21.0833	-0.000495						21.0833	-0.083757
21.1	-0.07346						21.1	-0.000395						21.1	-0.121484
21.1167	-0.068619						21.1167	-0.000266						21.1167	-0.16177
21.1333	-0.06318						21.1333	-0.000254						21.1333	-0.193557
21.15	-0.057438						21.15	-0.000266						21.15	-0.205403
21.1667	-0.051577						21.1667	6.2e-05						21.1667	-0.207831
21.1833	-0.042765						21.1833	0.0006						21.1833	-0.209868
21.2	-0.037253						21.2	0.000618						21.2	-0.206656
21.2167	-0.031131						21.2167	0.000536						21.2167	-0.196273
21.2333	-0.025702						21.2333	0.000697						21.2333	-0.180821
21.25	-0.021533						21.25	0.000748						21.25	-0.163869
21.2667	-0.019053						21.2667	0.00066						21.2667	-0.146938
21.2833	-0.017554						21.2833	0.000621						21.2833	-0.131637
21.3	-0.015595						21.3	0.000373						21.3	-0.118096
21.3167	-0.014195						21.3167	0.000314						21.3167	-0.105575
21.3333	-0.012072						21.3333	0.00052						21.3333	-0.095156
21.35	-0.009658						21.35	0.000628						21.35	-0.087937
21.3667	-0.008205						21.3667	0.000957						21.3667	-0.080008
21.3833	-0.007542						21.3833	0.001425						21.3833	-0.073519
21.4	-0.006328						21.4	0.001724						21.4	-0.068341
21.4167	-0.004765						21.4167	0.001913						21.4167	-0.062884
21.4333	-0.004762						21.4333	0.001966						21.4333	-0.056508
21.45	-0.001328						21.45	0.001992						21.45	-0.051342
21.4667	0.008876						21.4667	0.001909						21.4667	-0.046315
21.4833	0.009139						21.4833	0.001826						21.4833	-0.04294
21.5	0.005663						21.5	0.001803						21.5	-0.039867
21.5167	0.002155						21.5167	0.00214						21.5167	-0.036633
21.5333	-0.000385						21.5333	0.00244						21.5333	-0.03462
21.55	-0.002105						21.55	0.002991						21.55	-0.032337
21.5667	-0.003155						21.5667	0.003483						21.5667	-0.029955
21.5833	-0.002765						21.5833	0.003954						21.5833	-0.028716
21.6	-0.001635						21.6	0.004125						21.6	-0.026636
21.6167	-0.001019						21.6167	0.003846						21.6167	-0.024366
21.6333	-0.002456						21.6333	0.003837						21.6333	-0.022757
21.65	-0.003242						21.65	0.00388						21.65	-0.02115
21.6667	-0.002659						21.6667	0.004783						21.6667	-0.018495
21.6833	-0.001426						21.6833	0.004267						21.6833	-0.017239
21.7	-0.000513						21.7	0.00453						21.7	-0.016364
21.7167	0.000592						21.7167	-0.004837						21.7167	-0.015718
21.7333	0.001644						21.7333	-0.028368						21.7333	-0.013967
21.75	0.002746						21.75	-0.072332						21.75	-0.012857
21.7667	0.003779						21.7667	-0.124995						21.7667	-0.011506
21.7833	0.005641						21.7833	-0.162219						21.7833	-0.010225
21.8	0.006634						21.8	-0.159843						21.8	-0.008405
21.8167	0.006487						21.8167	-0.132467						21.8167	-0.008009
21.8333	0.006111						21.8333	-0.085898						21.8333	-0.007084
21.85	0.006835						21.85	-0.043288						21.85	-0.006468
21.8667	0.006398						21.8667	-0.016088						21.8667	-0.005733
21.8833	0.003122						21.8833	-0.003268						21.8833	-0.005579
21.9	-0.006871						21.9	0.005631						21.9	-0.005289
21.9167	-0.013928						21.9167	0.006011						21.9167	-0.00512
21.9333	-0.015705						21.9333	0.003621						21.9333	-0.00494
21.95	-0.013591						21.95	0.000225						21.95	-0.00445
21.9667	-0.011198						21.9667	-0.002591						21.9667	-0.004714
21.9833	-0.009354						21.9833	-0.005078						21.9833	-0.00412
22	-0.007058						22	-0.006374						22	-0.003277
22.0167	-0.004965						22.0167	-0.00644						22.0167	-0.001694
22.0333	-0.003501						22.0333	-0.006068						22.0333	-0.00121
22.05	-0.002817						22.05	-0.005654						22.05	-0.000801
22.0667	-0.002583						22.0667	-0.007021						22.0667	-0.000705
22.0833	-0.002229						22.0833	-0.007818						22.0833	-0.001518
22.1	-0.001934						22.1	-0.007104						22.1	-0.002382
22.1167	-0.001274						22.1167	-0.006281						22.1167	-0.002535
22.1333	-5.5e-05						22.1333	-0.005808						22.1333	-0.001085
22.15	0.000545						22.15	-0.004843						22.15	-0.000435
22.1667	0.000964						22.1667	-0.004038						22.1667	0.000534
22.1833	0.000854						22.1833	-0.003473						22.1833	0.000824
22.2	0.000545						22.2	-0.002728						22.2	0.001443
22.2167	0.000662						22.2167	-0.001873						22.2167	0.000387
22.2333	0.00107						22.2333	-0.001304						22.2333	-0.00045
22.25	0.000968						22.25	-0.000579						22.25	-0.000296
22.2667	0.000896						22.2667	2.6e-05						22.2667	-0.000603
22.2833	0.001514						22.2833	0.000531						22.2833	-0.00083
22.3	0.00132						22.3	0.000966						22.3	-0.000482
22.3167	0.001137						22.3167	0.001261						22.3167	0.000776
22.3333	0.001574						22.3333	0.001323						22.3333	0.000114
22.35	0.001961						22.35	0.001411						22.35	-0.000697
22.3667	0.002958						22.3667	0.00163						22.3667	-0.001561
22.3833	0.003738						22.3833	0.001698						22.3833	-0.001987
22.4	0.004131						22.4	0.001657						22.4	-0.003143
22.4167	0.003694						22.4167	0.001535						22.4167	-0.003179
22.4333	0.002996						22.4333	0.001463						22.4333	-0.002275
22.45	0.002859						22.45	0.001315						22.45	-0.000752
22.4667	0.002992						22.4667	0.001257						22.4667	-0.000161
22.4833	0.003564						22.4833	0.001059						22.4833	0.000541
22.5	0.00402						22.5	0.000751						22.5	0.000493
22.5167	0.003515						22.5167	0.000423						22.5167	0.000955
22.5333	0.002591						22.5333	9.6e-05						22.5333	0.000628
22.55	0.001697						22.55	-0.000212						22.55	0.000231
22.5667	0.000793						22.5667	-0.00051						22.5667	-0.000176
22.5833	0.000312						22.5833	-0.000908						22.5833	0.001037
22.6	9.7e-05						22.6	-0.001016						22.6	0.0012
22.6167	9.3e-05						22.6167	-0.001084						22.6167	0.000247
22.6333	-0.000102						22.6333	-0.00207						22.6333	0.000614
22.65	-0.000326						22.65	-0.002582						22.65	0.001682
22.6667	-0.000441						22.6667	-0.002824						22.6667	0.001979
22.6833	-0.000251						22.6833	-0.003286						22.6833	0.001478
22.7	-0.000323						22.7	-0.004008						22.7	0.001931
22.7167	-0.000165						22.7167	-0.0039						22.7167	0.002335
22.7333	0.000343						22.7333	-0.003419						22.7333	0.001599
22.75	0.000362						22.75	-0.001783						22.75	0.001143
22.7667	0.00018						22.7667	0.006612						22.7667	0.00339
22.7833	-6.9e-05						22.7833	0.011848						22.7833	0.007931
22.8	-0.000155						22.8	0.012174						22.8	0.012642
22.8167	-0.000221						22.8167	0.010749						22.8167	0.011463
22.8333	-0.000137						22.8333	0.008689						22.8333	0.005914
22.85	0.000137						22.85	0.00724						22.85	-0.002963
22.8667	0.000521						22.8667	0.006282						22.8667	-0.011838
22.8833	0.000644						22.8833	0.005493						22.8833	-0.018693
22.9	0.000227						22.9	0.004795						22.9	-0.017059
22.9167	-0.00048						22.9167	0.003996						22.9167	-0.010124
22.9333	-0.000917						22.9333	0.00354						22.9333	0.000182
22.95	-0.001063						22.95	0.002975						22.95	0.009257
22.9667	-0.00146						22.9667	0.002339						22.9667	0.012393
22.9833	-0.001464						22.9833	0.001733						22.9833	0.011119
23	-0.001589						23	0.001248						23	0.006084
23.0167	-0.001753						23.0167	0.000712						23.0167	-0.000928
23.0333	-0.002028						23.0333	0.000408						23.0333	-0.00714
23.05	-0.002552						23.05	0.00026						23.05	-0.016572
23.0667	-0.002637						23.0667	0.000102						23.0667	-0.041295
23.0833	-0.002271						23.0833	-5.6e-05						23.0833	-0.072567
23.1	-0.001896						23.1	-0.000214						23.1	-0.099877
23.1167	-0.001401						23.1167	-0.000372						23.1167	-0.127488
23.1333	-0.000615						23.1333	-0.000479						23.1333	-0.150819
23.15	0.0005						23.15	-0.000597						23.15	-0.156009
23.1667	0.000927						23.1667	-0.000824						23.1667	-0.148949
23.1833	0.000755						23.1833	-0.001042						23.1833	-0.141539
23.2	0.001123						23.2	-0.001129						23.2	-0.135168
23.2167	0.001381						23.2167	-0.001187						23.2167	-0.125937
23.2333	0.002089						23.2333	-0.001315						23.2333	-0.115597
23.25	0.002457						23.25	-0.001518						23.25	-0.106905
23.2667	0.002429						23.2667	-0.001541						23.2667	-0.101414
23.2833	0.002833						23.2833	-0.001434						23.2833	-0.094302
23.3	0.003506						23.3	-0.001508						23.3	-0.084571
23.3167	0.00253						23.3167	-0.001601						23.3167	-0.074389
23.3333	-0.001127						23.3333	-0.001844						23.3333	-0.065347
23.35	-0.003353						23.35	-0.002055						23.35	-0.057035
23.3667	-0.002727						23.3667	-0.002056						23.3667	-0.051143
23.3833	-0.007021						23.3833	-0.001897						23.3833	-0.047381
23.4	-0.046425						23.4	-0.001768						23.4	-0.044149
23.4167	-0.118439						23.4167	-0.001779						23.4167	-0.041037
23.4333	-0.204382						23.4333	-0.00182						23.4333	-0.037126
23.45	-0.271716						23.45	-0.001866						23.45	-0.032684
23.4667	-0.296933						23.4667	-0.001961						23.4667	-0.028282
23.4833	-0.275389						23.4833	-0.001856						23.4833	-0.02511
23.5	-0.221705						23.5	-0.001692						23.5	-0.023158
23.5167	-0.162751						23.5167	-0.001507						23.5167	-0.022706
23.5333	-0.108238						23.5333	-0.001242						23.5333	-0.022235
23.55	-0.072136						23.55	-0.001183						23.55	-0.022033
23.5667	-0.05083						23.5667	-0.001104						23.5667	-0.021482
23.5833	-0.036393						23.5833	-0.000894						23.5833	-0.020471
23.6	-0.031917						23.6	-0.000765						23.6	-0.01901
23.6167	-0.030221						23.6167	-0.000676						23.6167	-0.01776
23.6333	-0.029965						23.6333	-0.000646						23.6333	-0.017059
23.65	-0.029534						23.65	-0.000589						23.65	-0.015839
23.6667	-0.027751						23.6667	-0.000402						23.6667	-0.015129
23.6833	-0.025657						23.6833	-6.5e-05						23.6833	-0.01431
23.7	-0.023763						23.7	-1.8e-05						23.7	-0.01293
23.7167	-0.02228						23.7167	-0.000291						23.7167	-0.010591
23.7333	-0.020766						23.7333	-0.000463						23.7333	-0.009122
23.75	-0.019194						23.75	-0.000574						23.75	-0.007915
23.7667	-0.017168						23.7667	-0.000493						23.7667	-0.006667
23.7833	-0.015252						23.7833	-0.000423						23.7833	-0.005569
23.8	-0.013525						23.8	-0.000473						23.8	-0.005511
23.8167	-0.011619						23.8167	-0.000243						23.8167	-0.005925
23.8333	-0.009303						23.8333	-3e-06						23.8333	-0.004969
23.85	-0.007416						23.85	0.000436						23.85	-0.004413
23.8667	-0.005843						23.8667	0.000635						23.8667	-0.003398
23.8833	-0.00417						23.8833	0.000694						23.8833	-0.001862
23.9	-0.002556						23.9	0.000943						23.9	-0.000949
23.9167	-0.001843						23.9167	0.001163						23.9167	-0.000496
23.9333	-0.00194						23.9333	0.001292						23.9333	0.000448
23.95	-0.001635						23.95	0.001515						23.95	0.001071
23.9667	-0.000909						23.9667	0.001579						23.9667	0.000773
23.9833	-0.000674						23.9833	0.001773						23.9833	0.000624
24	-0.000598						24	0.001847						24	0.000544
24.0167	-0.000263						24.0167	0.002241						24.0167	0.000494
24.0333	0.000166						24.0333	0.002785						24.0333	0.000135
24.05	4.9e-05						24.05	0.003434						24.05	-0.000157
24.0667	-7.9e-05						24.0667	0.004194						24.0667	-0.00012
24.0833	-0.000346						24.0833	0.004995						24.0833	0.000307
24.1	-0.001224						24.1	0.005005						24.1	-0.000107
24.1167	-0.002051						24.1167	0.004985						24.1167	-0.00129
24.1333	-0.002733						24.1333	0.005096						24.1333	-0.001166
24.15	-0.002977						24.15	0.005534						24.15	-0.000824
24.1667	-0.003181						24.1667	0.007193						24.1667	-0.001102
24.1833	-0.003036						24.1833	0.008352						24.1833	-0.00047
24.2	-0.00287						24.2	0.010641						24.2	0.001132
24.2167	-0.002894						24.2167	0.004049						24.2167	0.00147
24.2333	-0.003158						24.2333	-0.016052						24.2333	0.000728
24.25	-0.003467						24.25	-0.056979						24.25	0.000455
24.2667	-0.003836						24.2667	-0.101567						24.2667	-0.000188
24.2833	-0.004265						24.2833	-0.136305						24.2833	-0.000561
24.3	-0.004444						24.3	-0.137623						24.3	0.000101
24.3167	-0.004263						24.3167	-0.106911						24.3167	0.000883
24.3333	-0.003898						24.3333	-0.068309						24.3333	-0.000895
24.35	-0.003388						24.35	-0.029727						24.35	-0.001273
24.3667	-0.002868						24.3667	-0.004268						24.3667	-0.002562
24.3833	-0.001998						24.3833	0.00413						24.3833	-0.004716
24.4	-0.001439						24.4	0.006169						24.4	-0.00485
24.4167	-0.000779						24.4167	0.004118						24.4167	-0.002194
24.4333	-0.000105						24.4333	0.000916						24.4333	-0.000987
24.45	0.000768						24.45	-0.001969						24.45	0.000457
24.4667	0.001531						24.4667	-0.004109						24.4667	0.001169
24.4833	0.001805						24.4833	-0.00471						24.4833	0.001501
24.5	0.002078						24.5	-0.005021						24.5	0.000963
24.5167	0.002065						24.5167	-0.004841						24.5167	0.000575
24.5333	0.002109						24.5333	-0.004312						24.5333	0.000215
24.55	0.002563						24.55	-0.004344						24.55	0.000365
24.5667	0.003087						24.5667	-0.004925						24.5667	-0.000725
24.5833	0.003412						24.5833	-0.004585						24.5833	-0.000636
24.6	0.003966						24.6	-0.004475						24.6	-0.001076
24.6167	0.004355						24.6167	-0.004546						24.6167	-0.000296
24.6333	0.00462						24.6333	-0.004406						24.6333	0.000663
24.65	0.004605						24.65	-0.003635						24.65	0.001533
24.6667	0.00444						24.6667	-0.002882						24.6667	0.001772
24.6833	0.004025						24.6833	-0.002319						24.6833	0.001661
24.7	0.00372						24.7	-0.001487						24.7	0.000802
24.7167	0.003554						24.7167	-0.001064						24.7167	-7e-06
24.7333	0.003538						24.7333	-0.000831						24.7333	0.000494
24.75	0.003382						24.75	-0.000465						24.75	0.000315
24.7667	0.003116						24.7667	-0.000106						24.7667	0.000877
24.7833	0.002789						24.7833	0.000134						24.7833	0.00148
24.8	0.002593						24.8	0.000353						24.8	0.000834
24.8167	0.002283						24.8167	0.000583						24.8167	-0.000163
24.8333	0.001942						24.8333	0.000832						24.8333	-0.00047
24.85	0.00165						24.85	0.001158						24.85	-8.5e-05
24.8667	0.001318						24.8667	0.001401						24.8667	0.000141
24.8833	0.000876						24.8833	0.001544						24.8833	0.000547
24.9	0.000394						24.9	0.001677						24.9	0.001184
24.9167	-1.2e-05						24.9167	0.00162						24.9167	0.00104
24.9333	-0.000302						24.9333	0.001653						24.9333	0.000198
24.95	-0.000632						24.95	0.001744						24.95	-0.000913
24.9667	-0.000922						24.9667	0.001524						24.9667	0.000126
24.9833	-0.001032						24.9833	0.001554						24.9833	1.6e-05
25	-0.000991						25	0.001505						25	0.000155
25.0167	-0.000943						25.0167	0.001495						25.0167	0.001516
25.0333	-0.000935						25.0333	0.001526						25.0333	0.003268
25.05	-0.000907						25.05	0.001571						25.05	-0.0017
25.0667	-0.001079						25.0667	0.001569						25.0667	-0.024188
25.0833	-0.001071						25.0833	0.001306						25.0833	-0.053596
25.1	-0.00105						25.1	0.001233						25.1	-0.080091
25.1167	-0.000825						25.1167	0.00122						25.1167	-0.103937
25.1333	-0.000841						25.1333	0.001148						25.1333	-0.121702
25.15	-0.000666						25.15	0.000944						25.15	-0.120708
25.1667	-0.000252						25.1667	0.000543						25.1667	-0.109483
25.1833	7.3e-05						25.1833	0.000222						25.1833	-0.100246
25.2	0.00038						25.2	0.000201						25.2	-0.093249
25.2167	0.000513						25.2167	0.00026						25.2167	-0.085332
25.2333	0.000585						25.2333	0.000389						25.2333	-0.076415
25.25	0.000838						25.25	0.000328						25.25	-0.068957
25.2667	0.00097						25.2667	0.000221						25.2667	-0.061328
25.2833	0.000673						25.2833	2.3e-05						25.2833	-0.054329
25.3	0.000165						25.3	2.6e-05						25.3	-0.04885
25.3167	-0.000393						25.3167	-4.2e-05						25.3167	-0.043881
25.3333	-0.000822						25.3333	-0.000319						25.3333	-0.03954
25.35	-0.00075						25.35	-0.000425						25.35	-0.037039
25.3667	-0.000688						25.3667	-0.000188						25.3667	-0.034468
25.3833	-0.001146						25.3833	0.00024						25.3833	-0.031446
25.4	-0.001712						25.4	0.000487						25.4	-0.028925
25.4167	-0.002689						25.4167	0.000714						25.4167	-0.026363
25.4333	-0.004347						25.4333	0.000632						25.4333	-0.024709
25.45	-0.005005						25.45	0.000601						25.45	-0.022776
25.4667	-0.004373						25.4667	0.000534						25.4667	-0.021073
25.4833	-0.0038						25.4833	0.000487						25.4833	-0.01965
25.5	-0.003879						25.5	0.00058						25.5	-0.018725
25.5167	-0.003669						25.5167	0.000463						25.5167	-0.01637
25.5333	-0.003019						25.5333	0.000537						25.5333	-0.015396
25.55	-0.002058						25.55	0.000541						25.55	-0.014861
25.5667	-0.001248						25.5667	0.000669						25.5667	-0.014396
25.5833	-0.000828						25.5833	0.000598						25.5833	-0.014249
25.6	-0.000581						25.6	0.000576						25.6	-0.014483
25.6167	-4.4e-05						25.6167	0.000635						25.6167	-0.013456
25.6333	0.001154						25.6333	0.000643						25.6333	-0.01226
25.65	0.002451						25.65	0.000561						25.65	-0.011833
25.6667	0.003308						25.6667	0.000333						25.6667	-0.011165
25.6833	0.004018						25.6833	6.5e-05						25.6833	-0.010478
25.7	0.004493						25.7	3.7e-05						25.7	-0.00987
25.7167	0.005108						25.7167	-0.000232						25.7167	-0.010212
25.7333	0.005994						25.7333	-0.00047						25.7333	-0.009214
25.75	0.007199						25.75	-0.000761						25.75	-0.008815
25.7667	0.008265						25.7667	-0.000799						25.7667	-0.008136
25.7833	0.008834						25.7833	-0.000688						25.7833	-0.007097
25.8	0.009017						25.8	-0.000526						25.8	-0.005708
25.8167	0.009471						25.8167	-0.000424						25.8167	-0.004448
25.8333	0.009834						25.8333	-0.000422						25.8333	-0.003088
25.85	0.008977						25.85	-0.000515						25.85	-0.002808
25.8667	0.007801						25.8667	-0.000836						25.8667	-0.001808
25.8833	0.003208						25.8833	-0.000746						25.8833	-0.000969
25.9	-0.027478						25.9	-0.000766						25.9	-0.000458
25.9167	-0.089064						25.9167	-0.000737						25.9167	-0.000557
25.9333	-0.16582						25.9333	-0.000717						25.9333	-0.000146
25.95	-0.231225						25.95	-0.000733						25.95	-8.5e-05
25.9667	-0.259981						25.9667	-0.000676						25.9667	0.000425
25.9833	-0.239773						25.9833	-0.000689						25.9833	0.000157
26	-0.190029						26	-0.000612						26	-9.2e-05
26.0167	-0.138405						26.0167	-0.000504						26.0167	8e-05
26.0333	-0.092521						26.0333	-0.000497						26.0333	-0.000819
26.05	-0.058417						26.05	-0.000294						26.05	-0.001977
26.0667	-0.030826						26.0667	-0.000248						26.0667	-0.001795
26.0833	-0.015073						26.0833	-0.000112						26.0833	-0.000923
26.1	-0.00863						26.1	0.000125						26.1	-0.000901
26.1167	-0.006078						26.1167	0.000181						26.1167	-0.000559
26.1333	-0.006495						26.1333	0.000177						26.1333	0.000423
26.15	-0.008182						26.15	0.000361						26.15	0.000655
26.1667	-0.008475						26.1667	0.00046						26.1667	0.000917
26.1833	-0.008						26.1833	0.000659						26.1833	0.00141
26.2	-0.007356						26.2	0.000637						26.2	0.001092
26.2167	-0.006622						26.2167	0.000606						26.2167	0.001114
26.2333	-0.005857						26.2333	0.000584						26.2333	0.000996
26.25	-0.004943						26.25	0.000612						26.25	0.000428
26.2667	-0.004186						26.2667	0.000664						26.2667	-0.00044
26.2833	-0.00383						26.2833	0.000737						26.2833	-0.000218
26.3	-0.003673						26.3	0.00079						26.3	-0.000397
26.3167	-0.003576						26.3167	0.000983						26.3167	-0.000217
26.3333	-0.00352						26.3333	0.001056						26.3333	-0.000137
26.35	-0.003183						26.35	0.001037						26.35	0.001064
26.3667	-0.002506						26.3667	0.001074						26.3667	0.001074
26.3833	-0.00173						26.3833	0.000882						26.3833	0.000931
26.4	-0.001643						26.4	0.000889						26.4	0.000879
26.4167	-0.001427						26.4167	0.000986						26.4167	0.001076
26.4333	-0.00122						26.4333	0.001153						26.4333	0.000703
26.45	-0.001144						26.45	0.001227						26.45	0.000839
26.4667	-0.000596						26.4667	0.001136						26.4667	0.000412
26.4833	-0.000173						26.4833	0.000985						26.4833	-0.000796
26.5	2e-05						26.5	0.001073						26.5	-0.001464
26.5167	9.3e-05						26.5167	0.001102						26.5167	-0.002662
26.5333	0.000405						26.5333	0.001051						26.5333	-0.003983
26.55	0.000798						26.55	0.001173						26.55	-0.004418
26.5667	0.000437						26.5667	0.001147						26.5667	-0.004163
26.5833	0.000245						26.5833	0.000671						26.5833	-0.004038
26.6	0.000794						26.6	0.000156						26.6	-0.004013
26.6167	0.001563						26.6167	0.00021						26.6167	-0.003432
26.6333	0.002451						26.6333	0.000894						26.6333	-0.003124
26.65	0.003175						26.65	5.6e-05						26.65	-0.002856
26.6667	0.003997						26.6667	-0.000743						26.6667	-0.001848
26.6833	0.004819						26.6833	-0.001492						26.6833	-0.000849
26.7	0.004901						26.7	-0.000191						26.7	0.000296
26.7167	0.004793						26.7167	0.00032						26.7167	0.001221
26.7333	0.004995						26.7333	-0.019319						26.7333	0.002116
26.75	0.005384						26.75	-0.056325						26.75	0.001741
26.7667	0.005527						26.7667	-0.096148						26.7667	0.001615
26.7833	0.00539						26.7833	-0.12142						26.7833	0.001171
26.8	0.005193						26.8	-0.116763						26.8	0.001107
26.8167	0.005186						26.8167	-0.085075						26.8167	0.001262
26.8333	0.00448						26.8333	-0.044518						26.8333	0.001228
26.85	0.004169						26.85	-0.000402						26.85	0.001494
26.8667	0.003295						26.8667	0.024132						26.8667	0.001434
26.8833	0.002641						26.8833	0.032536						26.8833	0.002403
26.9	0.002117						26.9	0.03388						26.9	0.002423
26.9167	0.001792						26.9167	0.031755						26.9167	0.002412
26.9333	0.001318						26.9333	0.022089						26.9333	0.002224
26.95	0.000542						26.95	0.016206						26.95	0.001818
26.9667	-0.000242						26.9667	0.005867						26.9667	0.000573
26.9833	-0.000665						26.9833	0.001598						26.9833	-0.000202
27	-0.000849						27	-0.001281						27	0.000182
27.0167	-0.000692						27.0167	-0.00304						27.0167	-0.00081
27.0333	-0.001106						27.0333	-0.003979						27.0333	-0.00067
27.05	-0.001637						27.05	-0.00469						27.05	-0.00281
27.0667	-0.001975						27.0667	-0.004491						27.0667	-0.01936
27.0833	-0.002413						27.0833	-0.004422						27.0833	-0.048531
27.1	-0.002441						27.1	-0.004062						27.1	-0.073077
27.1167	-0.002538						27.1167	-0.003743						27.1167	-0.093333
27.1333	-0.002446						27.1333	-0.003664						27.1333	-0.109108
27.15	-0.001979						27.15	-0.003146						27.15	-0.108684
27.1667	-0.001632						27.1667	-0.002908						27.1667	-0.093319
27.1833	-0.001246						27.1833	-0.00283						27.1833	-0.080181
27.2	-0.001039						27.2	-0.002582						27.2	-0.070172
27.2167	-0.000872						27.2167	-0.002415						27.2167	-0.061734
27.2333	-0.000924						27.2333	-0.002077						27.2333	-0.053495
27.25	-0.000817						27.25	-0.001634						27.25	-0.047016
27.2667	-0.000711						27.2667	-0.001107						27.2667	-0.041984
27.2833	-0.000475						27.2833	-0.00048						27.2833	-0.037811
27.3	-0.000298						27.3	0.000137						27.3	-0.033579
27.3167	-0.000192						27.3167	0.000264						27.3167	-0.030057
27.3333	-2e-06						27.3333	0.000351						27.3333	-0.026533
27.35	4.2e-05						27.35	0.000591						27.35	-0.022818
27.3667	2.7e-05						27.3667	0.000822						27.3667	-0.019762
27.3833	0.000272						27.3833	0.001004						27.3833	-0.017757
27.4	0.000266						27.4	0.001286						27.4	-0.016221
27.4167	0.000111						27.4167	0.001158						27.4167	-0.015194
27.4333	-3e-05						27.4333	0.00117						27.4333	-0.014366
27.45	-0.000108						27.45	0.001131						27.45	-0.013908
27.4667	-0.000416						27.4667	0.001092						27.4667	-0.01303
27.4833	-0.000454						27.4833	0.001273						27.4833	-0.012272
27.5	-0.000572						27.5	0.001095						27.5	-0.012512
27.5167	-0.00069						27.5167	0.000946						27.5167	-0.011861
27.5333	-0.000632						27.5333	0.000847						27.5333	-0.011101
27.55	-0.000383						27.55	0.000953						27.55	-0.01073
27.5667	3.7e-05						27.5667	0.000895						27.5667	-0.01075
27.5833	0.000126						27.5833	0.000937						27.5833	-0.010408
27.6	0.000355						27.6	0.001109						27.6	-0.010185
27.6167	0.000504						27.6167	0.00088						27.6167	-0.009703
27.6333	0.000641						27.6333	0.000732						27.6333	-0.008261
27.65	0.000747						27.65	0.000702						27.65	-0.007389
27.6667	0.000524						27.6667	0.000653						27.6667	-0.006265
27.6833	0.000771						27.6833	0.000674						27.6833	-0.006031
27.7	0.001098						27.7	0.000565						27.7	-0.006108
27.7167	0.001595						27.7167	0.000755						27.7167	-0.006974
27.7333	0.001769						27.7333	0.000806						27.7333	-0.005671
27.75	0.001442						27.75	0.000747						27.75	-0.005006
27.7667	0.001446						27.7667	0.000903						27.7667	-0.003182
27.7833	0.001399						27.7833	0.000938						27.7833	-0.002198
27.8	0.001002						27.8	0.000924						27.8	-0.000653
27.8167	0.000687						27.8167	0.000959						27.8167	-7.9e-05
27.8333	0.000542						27.8333	0.001074						27.8333	0.000206
27.85	0.000438						27.85	0.001011						27.85	0.000321
27.8667	8.3e-05						27.8667	0.001035						27.8667	0.001385
27.8833	-0.000272						27.8833	0.001168						27.8833	0.00211
27.9	-0.000756						27.9	0.001091						27.9	0.001734
27.9167	-0.001383						27.9167	0.000965						27.9167	0.001659
27.9333	-0.002073						27.9333	0.000758						27.9333	0.000323
27.95	-0.002202						27.95	0.000702						27.95	-0.001113
27.9667	-0.002312						27.9667	0.000764						27.9667	-0.001509
27.9833	-0.002781						27.9833	0.000885						27.9833	-0.001436
28	-0.00337						28	0.000967						28	-0.001164
28.0167	-0.003186						28.0167	0.000978						28.0167	-0.000642
28.0333	-0.002674						28.0333	0.00102						28.0333	-8.9e-05
28.05	-0.002462						28.05	0.000861						28.05	-0.000487
28.0667	-0.002169						28.0667	0.000638						28.0667	-0.000408
28.0833	-0.001957						28.0833	0.000555						28.0833	-0.000659
28.1	-0.001475						28.1	0.000582						28.1	-0.00051
28.1167	-0.000586						28.1167	0.000569						28.1167	0.000329
28.1333	0.000442						28.1333	0.000656						28.1333	0.000598
28.15	0.00099						28.15	0.000521						28.15	0.000503
28.1667	0.001449						28.1667	0.000579						28.1667	0.000389
28.1833	0.001937						28.1833	0.000566						28.1833	0.000324
28.2	0.002216						28.2	0.000584						28.2	6.9e-05
28.2167	0.002488						28.2167	0.000412						28.2167	-0.001037
28.2333	0.00309						28.2333	0.000259						28.2333	-0.001496
28.25	0.004102						28.25	0.000112						28.25	-0.001495
28.2667	0.005034						28.2667	3.4e-05						28.2667	-0.001244
28.2833	0.005586						28.2833	9.5e-05						28.2833	-0.002193
28.3	0.005839						28.3	4.7e-05						28.3	-0.000965
28.3167	0.005625						28.3167	-7.2e-05						28.3167	-0.000828
28.3333	0.00498						28.3333	1e-05						28.3333	-0.000962
28.35	0.005166						28.35	3e-06						28.35	-0.001085
28.3667	0.008362						28.3667	-1.9e-05						28.3667	-5.9e-05
28.3833	0.002028						28.3833	-3.1e-05						28.3833	0.000244
28.4	-0.026789						28.4	-1.3e-05						28.4	0.000967
28.4167	-0.079158						28.4167	-0.000175						28.4167	0.00216
28.4333	-0.149847						28.4333	-0.000287						28.4333	0.002733
28.45	-0.209437						28.45	-0.000409						28.45	0.002916
28.4667	-0.234746						28.4667	-0.000542						28.4667	0.002096
28.4833	-0.210985						28.4833	-0.000746						28.4833	0.001686
28.5	-0.163813						28.5	-0.000909						28.5	0.001825
28.5167	-0.110558						28.5167	-0.001002						28.5167	0.001425
28.5333	-0.066802						28.5333	-0.001045						28.5333	0.000114
28.55	-0.032136						28.55	-0.00099						28.55	0.000181
28.5667	-0.00764						28.5667	-0.00102						28.5667	-0.000343
28.5833	0.001566						28.5833	-0.00096						28.5833	-0.000597
28.6	0.001162						28.6	-0.00093						28.6	-0.000461
28.6167	-0.002147						28.6167	-0.001021						28.6167	-8e-06
28.6333	-0.004486						28.6333	-0.001321						28.6333	-0.000887
28.65	-0.004675						28.65	-0.001574						28.65	-0.001136
28.6667	-0.004614						28.6667	-0.001624						28.6667	-0.002216
28.6833	-0.004192						28.6833	-0.001514						28.6833	-0.002945
28.7	-0.003231						28.7	-0.001505						28.7	-0.003359
28.7167	-0.0024						28.7167	-0.001505						28.7167	-0.003125
28.7333	-0.001489						28.7333	-0.001525						28.7333	-0.002621
28.75	-0.001308						28.75	-0.001548						28.75	-0.002057
28.7667	-0.001506						28.7667	-0.001507						28.7667	-0.000823
28.7833	-0.00114						28.7833	-0.001167						28.7833	0.000157
28.8	-0.000954						28.8	-0.000886						28.8	0.001595
28.8167	-0.000719						28.8167	-0.000756						28.8167	0.000874
28.8333	-0.000124						28.8333	-0.000575						28.8333	0.000432
28.85	0.000601						28.85	-0.000226						28.85	0.000201
28.8667	0.001176						28.8667	-6.9e-05						28.8667	-0.000214
28.8833	0.001255						28.8833	4.7e-05						28.8833	-0.00094
28.9	0.001683						28.9	0.000294						28.9	-0.000665
28.9167	0.00206						28.9167	0.00044						28.9167	0.00038
28.9333	0.002397						28.9333	0.000557						28.9333	0.001304
28.95	0.002455						28.95	0.000814						28.95	0.002397
28.9667	0.002342						28.9667	0.001242						28.9667	0.00374
28.9833	0.002052						28.9833	0.001611						28.9833	0.004583
29	0.001807						29	0.0017						29	0.003746
29.0167	0.001261						29.0167	0.001848						29.0167	0.002948
29.0333	0.000925						29.0333	0.001937						29.0333	0.00263
29.05	-0.000221						29.05	0.002207						29.05	2e-06
29.0667	-0.000587						29.0667	0.002591						29.0667	-0.014957
29.0833	-0.000353						29.0833	0.002695						29.0833	-0.041195
29.1	-0.000453						29.1	0.002619						29.1	-0.064824
29.1167	-0.000543						29.1167	0.002782						29.1167	-0.083963
29.1333	-0.000823						29.1333	0.002916						29.1333	-0.097162
29.15	-0.002123						29.15	0.003191						29.15	-0.095051
29.1667	-0.003403						29.1667	0.002818						29.1667	-0.079459
29.1833	-0.004386						29.1833	0.003294						29.1833	-0.063809
29.2	-0.00268						29.2	0.001861						29.2	-0.053718
29.2167	0.000435						29.2167	0.002638						29.2167	-0.048447
29.2333	0.001711						29.2333	-0.007196						29.2333	-0.044026
29.25	0.001996						29.25	-0.03738						29.25	-0.039676
29.2667	0.002481						29.2667	-0.074427						29.2667	-0.035985
29.2833	0.003236						29.2833	-0.102275						29.2833	-0.030914
29.3	0.00387						29.3	-0.110782						29.3	-0.024563
29.3167	0.003645						29.3167	-0.08528						29.3167	-0.018513
29.3333	0.004229						29.3333	-0.043527						29.3333	-0.014022
29.35	0.003954						29.35	-0.001807						29.35	-0.01315
29.3667	0.003474						29.3667	0.023825						29.3667	-0.011859
29.3833	0.002885						29.3833	0.037876						29.3833	-0.010528
29.4	0.002396						29.4	0.039748						29.4	-0.010147
29.4167	0.002187						29.4167	0.036609						29.4167	-0.010725
29.4333	0.001578						29.4333	0.029031						29.4333	-0.008793
29.45	-0.000542						29.45	0.022999						29.45	-0.008501
29.4667	-0.003522						29.4667	0.007452						29.4667	-0.008589
29.4833	-0.004027						29.4833	0.000916						29.4833	-0.008557
29.5	-0.003722						29.5	-0.000191						29.5	-0.007294
29.5167	-0.004786						29.5167	-0.002557						29.5167	-0.007201
29.5333	-0.006221						29.5333	-0.002544						29.5333	-0.007238
29.55	-0.005926						29.55	-0.002595						29.55	-0.007224
29.5667	-0.004621						29.5667	-0.002555						29.5667	-0.003031
29.5833	-0.003879						29.5833	-0.002356						29.5833	0.000723
29.6	-0.003817						29.6	-0.002376						29.6	-0.001882
29.6167	-0.002705						29.6167	-0.002586						29.6167	-0.006887
29.6333	-0.001992						29.6333	-0.002657						29.6333	-0.011532
29.65	-0.00233						29.65	-0.002321						29.65	-0.016867
29.6667	-0.002569						29.6667	-0.002305						29.6667	-0.017831
29.6833	-0.002404						29.6833	-0.00232						29.6833	-0.015634
29.7	-0.002168						29.7	-0.002134						29.7	-0.012007
29.7167	-0.001703						29.7167	-0.001728						29.7167	-0.007141
29.7333	-0.002177						29.7333	-0.001652						29.7333	-0.005223
29.75	-0.003162						29.75	-0.001489						29.75	-0.006634
29.7667	-0.003687						29.7667	-0.0014						29.7667	-0.004655
29.7833	-0.003412						29.7833	-0.00132						29.7833	-0.000836
29.8	-0.003258						29.8	-0.001241						29.8	0.001503
29.8167	-0.004053						29.8167	-0.000682						29.8167	0.002743
29.8333	-0.005008						29.8333	-0.000122						29.8333	0.003285
29.85	-0.004651						29.85	1.6e-05						29.85	0.003666
29.8667	-0.003311						29.8667	0.000441						29.8667	0.004138
29.8833	-0.002102						29.8833	0.000785						29.8833	0.00406
29.9	-0.002012						29.9	0.00097						29.9	0.004343
29.9167	-0.002113						29.9167	0.001494						29.9167	0.004168
29.9333	-0.001893						29.9333	0.002019						29.9333	0.003993
29.95	0.000315						29.95	0.001904						29.95	0.004058
29.9667	0.003455						29.9667	0.001716						29.9667	0.003593
29.9833	0.004706						29.9833	0.001647						29.9833	0.00293
30	0.005917						30	0.001578						30	0.002709
30.0167	0.007968						30.0167	0.00161						30.0167	0.001647
30.0333	0.008578						30.0333	0.001831						30.0333	6.5e-05
30.05	0.010385						30.05	0.001735						30.05	-0.000186
30.0667	0.011319						30.0667	0.00167						30.0667	-0.000135
30.0833	0.010643						30.0833	0.001876						30.0833	-0.000382
30.1	0.010547						30.1	0.001742						30.1	-0.00047
30.1167	0.010632						30.1167	0.001558						30.1167	-5.8e-05
30.1333	0.009806						30.1333	0.001333						30.1333	-5.6e-05
30.15	0.008205						30.15	0.001011						30.15	0.000871
30.1667	0.006908						30.1667	0.000923						30.1667	0.001168
30.1833	0.005091						30.1833	0.000745						30.1833	-0.000226
30.2	0.004345						30.2	0.000377						30.2	-0.000509
30.2167	0.004358						30.2167	0.000139						30.2167	-0.000412
30.2333	0.004001						30.2333	3.1e-05						30.2333	-0.00193
30.25	0.001286						30.25	0.000245						30.25	-0.001129
30.2667	-0.002864						30.2667	0.000592						30.2667	0.001952
30.2833	-0.005033						30.2833	0.000699						30.2833	0.002574
30.3	-0.005702						30.3	0.000736						30.3	0.002658
30.3167	-0.005902						30.3167	0.000823						30.3167	0.003364
30.3333	-0.004597						30.3333	0.000851						30.3333	0.002051
30.35	-0.003506						30.35	0.000889						30.35	0.000737
30.3667	-0.004205						30.3667	0.001038						30.3667	0.000754
30.3833	-0.004014						30.3833	0.001007						30.3833	0.001403
30.4	-0.002513						30.4	0.000657						30.4	0.001924
30.4167	-0.001802						30.4167	0.000206						30.4167	0.001175
30.4333	-0.001013						30.4333	0.000175						30.4333	-0.000844
30.45	-0.000407						30.45	7.5e-05						30.45	-0.001243
30.4667	-0.000311						30.4667	0.000142						30.4667	-0.0021
30.4833	-0.001244						30.4833	0.000388						30.4833	-0.003637
30.5	-0.000808						30.5	0.000514						30.5	-0.002134
30.5167	0.000178						30.5167	0.0005						30.5167	-0.000351
30.5333	0.000452						30.5333	5.7e-05						30.5333	-0.000528
30.55	-0.000195						30.55	-0.000227						30.55	-0.001114
30.5667	-0.000782						30.5667	-0.00017						30.5667	-0.000359
30.5833	-0.001399						30.5833	-0.000323						30.5833	-0.001175
30.6	-0.003477						30.6	-0.000316						30.6	-0.001191
30.6167	-0.005084						30.6167	-0.000649						30.6167	-0.000827
30.6333	-0.006114						30.6333	-0.000832						30.6333	-0.000362
30.65	-0.00807						30.65	-0.000796						30.65	-0.000507
30.6667	-0.003406						30.6667	-0.000844						30.6667	0.000808
30.6833	0.002298						30.6833	-0.001112						30.6833	0.001343
30.7	0.005912						30.7	-0.001281						30.7	0.002168
30.7167	0.008076						30.7167	-0.001219						30.7167	0.001484
30.7333	0.00918						30.7333	-0.001118						30.7333	0.00183
30.75	0.009126						30.75	-0.001146						30.75	0.000576
30.7667	0.010063						30.7667	-0.001384						30.7667	0.000222
30.7833	0.011569						30.7833	-0.001431						30.7833	-0.000501
30.8	0.011755						30.8	-0.001639						30.8	0.000146
30.8167	0.011172						30.8167	-0.001526						30.8167	6.2e-05
30.8333	0.009566						30.8333	-0.001164						30.8333	0.000589
30.85	0.00767						30.85	-0.001031						30.85	0.000536
30.8667	0.009795						30.8667	-0.001047						30.8667	-2.8e-05
30.8833	0.009169						30.8833	-0.001103						30.8833	-0.000482
30.9	-0.017247						30.9	-0.0013						30.9	-0.000736
30.9167	-0.066628						30.9167	-0.001606						30.9167	-0.001329
30.9333	-0.141546						30.9333	-0.001482						30.9333	-0.001623
30.95	-0.200343						30.95	-0.001208						30.95	-0.001218
30.9667	-0.227021						30.9667	-0.001039						30.9667	-0.000323
30.9833	-0.212928						30.9833	-0.001019						30.9833	-0.000258
31	-0.171806						31	-0.00104						31	-0.001593
31.0167	-0.116486						31.0167	-0.00091						31.0167	-0.001489
31.0333	-0.071636						31.0333	-0.000681						31.0333	-0.000515
31.05	-0.032366						31.05	-0.000322						31.05	-0.003532
31.0667	-0.010966						31.0667	2.1e-05						31.0667	-0.019768
31.0833	0.003184						31.0833	0.000364						31.0833	-0.043315
31.1	0.006584						31.1	0.000656						31.1	-0.063852
31.1167	0.005531						31.1167	0.000629						31.1167	-0.080651
31.1333	0.004437						31.1333	0.000572						31.1333	-0.091679
31.15	0.002633						31.15	0.000474						31.15	-0.085727
31.1667	0.002439						31.1667	0.000459						31.1667	-0.067725
31.1833	-0.013225						31.1833	0.000473						31.1833	-0.053754
31.2	-0.029719						31.2	0.000588						31.2	-0.043934
31.2167	-0.033583						31.2167	0.000672						31.2167	-0.035124
31.2333	-0.028589						31.2333	0.001027						31.2333	-0.036554
31.25	-0.018974						31.25	0.001291						31.25	-0.041364
31.2667	-0.00867						31.2667	0.001434						31.2667	-0.041746
31.2833	-0.006556						31.2833	0.001568						31.2833	-0.040387
31.3	-0.004321						31.3	0.001661						31.3	-0.038509
31.3167	-0.001594						31.3167	0.001754						31.3167	-0.028541
31.3333	0.000676						31.3333	0.001828						31.3333	-0.019363
31.35	0.001816						31.35	0.001821						31.35	-0.013656
31.3667	0.002226						31.3667	0.001746						31.3667	-0.00935
31.3833	0.001766						31.3833	0.001661						31.3833	-0.006603
31.4	0.000739						31.4	0.001647						31.4	-0.004627
31.4167	0.000575						31.4167	0.001522						31.4167	-0.001901
31.4333	0.001352						31.4333	0.001488						31.4333	-0.000666
31.45	0.001798						31.45	0.001514						31.45	-0.000392
31.4667	0.001424						31.4667	0.001479						31.4667	0.000683
31.4833	-8.9e-05						31.4833	0.001495						31.4833	0.000517
31.5	-0.0011						31.5	0.001411						31.5	0.000551
31.5167	-0.001297						31.5167	0.001257						31.5167	0.000674
31.5333	-0.000765						31.5333	0.001163						31.5333	0.000106
31.55	0.000757						31.55	0.001079						31.55	-0.001121
31.5667	0.00093						31.5667	0.000938						31.5667	-0.000909
31.5833	0.000352						31.5833	0.000638						31.5833	-0.001467
31.6	0.000221						31.6	0.000448						31.6	-0.002717
31.6167	0.001747						31.6167	0.000338						31.6167	-0.002676
31.6333	0.003563						31.6333	4.8e-05						31.6333	-0.002766
31.65	0.004759						31.65	-0.000202						31.65	-0.002825
31.6667	0.004355						31.6667	-0.000177						31.6667	-0.001976
31.6833	0.005191						31.6833	-0.000372						31.6833	4e-06
31.7	0.006638						31.7	-0.000157						31.7	0.001344
31.7167	0.00766						31.7167	0.000528						31.7167	0.002803
31.7333	0.009013						31.7333	-0.010047						31.7333	-0.000637
31.75	0.009535						31.75	-0.036912						31.75	-0.003246
31.7667	0.009137						31.7667	-0.073662						31.7667	-0.004745
31.7833	0.00883						31.7833	-0.096962						31.7833	-0.004894
31.8	0.008192						31.8	-0.097922						31.8	-0.005453
31.8167	0.007753						31.8167	-0.072853						31.8167	-0.002161
31.8333	0.007675						31.8333	-0.028203						31.8333	0.001176
31.85	0.008167						31.85	0.010817						31.85	0.002523
31.8667	0.008798						31.8667	0.037274						31.8667	0.00215
31.8833	0.008111						31.8833	0.047008						31.8833	0.002507
31.9	0.006817						31.9	0.049423						31.9	0.003117
31.9167	0.005873						31.9167	0.042048						31.9167	0.002385
31.9333	0.005579						31.9333	0.029963						31.9333	0.002373
31.95	0.006844						31.95	0.021848						31.95	0.002931
31.9667	0.00582						31.9667	0.015291						31.9667	0.002628
31.9833	-0.009032						31.9833	0.008731						31.9833	0.001233
32	-0.016658						32	0.00097						32	0.000925
32.0167	-0.016464						32.0167	-0.0016						32.0167	-0.000183
32.0333	-0.01236						32.0333	-0.00267						32.0333	-0.001131
32.05	-0.008146						32.05	-0.00277						32.05	-0.002958
32.0667	-0.003702						32.0667	-0.003059						32.0667	-0.003425
32.0833	0.000954						32.0833	-0.002873						32.0833	-0.003167
32.1	0.007479						32.1	-0.002488						32.1	-0.001378
32.1167	0.010684						32.1167	-0.002492						32.1167	-0.00111
32.1333	0.008928						32.1333	-0.002346						32.1333	0.001448
32.15	0.008203						32.15	-0.00237						32.15	0.003814
32.1667	0.005288						32.1667	-0.002676						32.1667	0.005002
32.1833	-0.000691						32.1833	-0.002907						32.1833	0.0048
32.2	-0.007158						32.2	-0.002898						32.2	0.005418
32.2167	-0.013005						32.2167	-0.00249						32.2167	0.004427
32.2333	-0.013081						32.2333	-0.002121						32.2333	0.004247
32.25	-0.012868						32.25	-0.001832						32.25	0.004236
32.2667	-0.013335						32.2667	-0.001751						32.2667	0.005056
32.2833	-0.010637						32.2833	-0.001555						32.2833	0.005405
32.3	-0.010214						32.3	-0.001299						32.3	0.00662
32.3167	-0.011371						32.3167	-0.001373						32.3167	0.007038
32.3333	-0.011978						32.3333	-0.001417						32.3333	0.006657
32.35	-0.010865						32.35	-0.001191						32.35	0.005855
32.3667	-0.009772						32.3667	-0.001034						32.3667	0.005254
32.3833	-0.0086						32.3833	-0.00074						32.3833	0.003597
32.4	-0.007891						32.4	-0.000406						32.4	0.002557
32.4167	-0.008363						32.4167	-0.000202						32.4167	0.002566
32.4333	-0.008634						32.4333	-6.8e-05						32.4333	0.002496
32.45	-0.006005						32.45	7.6e-05						32.45	0.002186
32.4667	-0.003826						32.4667	0.000153						32.4667	0.003655
32.4833	-0.001503						32.4833	0.000398						32.4833	0.004734
32.5	0.002139						32.5	0.000734						32.5	0.004233
32.5167	0.005411						32.5167	0.001079						32.5167	0.003081
32.5333	0.007143						32.5333	0.001254						32.5333	-0.00178
32.55	0.007996						32.55	0.00096						32.55	-0.008354
32.5667	0.008056						32.5667	0.000709						32.5667	-0.01216
32.5833	0.008138						32.5833	0.00063						32.5833	-0.011207
32.6	0.00844						32.6	0.00079						32.6	-0.005314
32.6167	0.008562						32.6167	0.00103						32.6167	0.002349
32.6333	0.008304						32.6333	0.001331						32.6333	0.002684
32.65	0.009046						32.65	0.001531						32.65	-0.00495
32.6667	0.008924						32.6667	0.001714						32.6667	-0.016315
32.6833	0.007991						32.6833	0.00167						32.6833	-0.026379
32.7	0.007378						32.7	0.001506						32.7	-0.029621
32.7167	0.006915						32.7167	0.001602						32.7167	-0.023648
32.7333	0.006242						32.7333	0.001628						32.7333	-0.011986
32.75	0.005909						32.75	0.001664						32.75	0.000237
32.7667	0.005145						32.7667	0.001568						32.7667	0.007009
32.7833	0.003756						32.7833	0.001216						32.7833	0.009751
32.8	0.003857						32.8	0.000934						32.8	0.010508
32.8167	0.003318						32.8167	0.000933						32.8167	0.014645
32.8333	0.002268						32.8333	0.000891						32.8333	0.011162
32.85	0.001969						32.85	0.001029						32.85	0.004858
32.8667	0.001831						32.8667	0.001006						32.8667	3.3e-05
32.8833	0.000916						32.8833	0.001229						32.8833	-0.002309
32.9	0.000442						32.9	0.001431						32.9	-0.007362
32.9167	0.000667						32.9167	0.001394						32.9167	-0.004985
32.9333	3.3e-05						32.9333	0.001287						32.9333	0.000572
32.95	-0.000269						32.95	0.000899						32.95	0.004256
32.9667	5e-06						32.9667	0.000409						32.9667	0.007496
32.9833	-0.000672						32.9833	0.000195						32.9833	0.008756
33	-0.001348						33	9.1e-05						33	0.009236
33.0167	-0.001184						33.0167	-4.3e-05						33.0167	0.008816
33.0333	-0.00107						33.0333	-1.8e-05						33.0333	0.009252
33.05	-0.002173						33.05	5.8e-05						33.05	0.007677
33.0667	-0.003097						33.0667	-3.1e-05						33.0667	-0.004958
33.0833	-0.003491						33.0833	2.4e-05						33.0833	-0.029573
33.1	-0.001475						33.1	0.00018						33.1	-0.05456
33.1167	-0.001989						33.1167	0.000515						33.1167	-0.076218
[truncated: 1,265 more rows]

## Sheet: Figure 9
a
Time (h)	[Kanamycin A] = 0 µg·mL-1 [83] = 0 µM	[Kanamycin A] = 8 µg·mL-1 [83] = 0 µM	[Kanamycin A] = 16 µg·mL-1 [83] = 0 µM	[Kanamycin A] = 32 µg·mL-1 [83] = 0 µM	[Kanamycin A] = 64 µg·mL-1 [83] = 0 µM	[Kanamycin A] = 128 µg·mL-1 [83] = 0 µM	[Kanamycin A] = 0 µg·mL-1 [83] = 125 µM	[Kanamycin A] = 8 µg·mL-1 [83] = 125 µM	[Kanamycin A] = 16 µg·mL-1 [83] = 125 µM	[Kanamycin A] = 32 µg·mL-1 [83] = 125 µM	[Kanamycin A] = 64 µg·mL-1 [83] = 125 µM	[Kanamycin A] = 128 µg·mL-1 [83] = 125 µM	[Kanamycin A] = 0 µg·mL-1 [83] = 250 µM	[Kanamycin A] = 8 µg·mL-1 [83] = 250 µM	[Kanamycin A] = 16 µg·mL-1 [83] = 250 µM	[Kanamycin A] = 32 µg·mL-1 [83] = 250 µM	[Kanamycin A] = 64 µg·mL-1 [83] = 250 µM	[Kanamycin A] = 128 µg·mL-1 [83] = 250 µM	[Kanamycin A] = 0 µg·mL-1 [83] = 500 µM	[Kanamycin A] = 8 µg·mL-1 [83] = 500 µM	[Kanamycin A] = 16 µg·mL-1 [83] = 500 µM	[Kanamycin A] = 32 µg·mL-1 [83] = 500 µM	[Kanamycin A] = 64 µg·mL-1 [83] = 500 µM	[Kanamycin A] = 128 µg·mL-1 [83] = 500 µM
0	0	0	0	0	0	0	0	0	0	0	0	0	0	0	0	0	0	0	0	0	0	0	0	0
1	0.0013	0.0009	0.0012	0.0011	0.0008	0.001	0.0012	0.0004	0.0003	0.0005	0	0	-0.0002	0	0.0002	0	0.0002	0.0003	0.0001	0	0.0006	0	0	0
2	0.002	0.0008	0.0006	0.0001	0	0	0.0028	0.0017	0.0009	0.0008	0	0	0.001	0.0003	0.0004	0	0.0002	0.0001	0.0023	0.0009	0.0015	0.0005	0.0004	0.0007
3	0.0141	0.0068	0.0021	0	0	0	0.0112	0.0043	0.0009	0.0006	0	0	0.0083	0.0013	0.0006	0	0	0	0.0075	0.0011	0.0009	0.0001	0	0.0006
4	0.0614	0.03	0.0053	0	0	0	0.0528	0.0098	0.001	0.0005	0	0	0.0442	0.0027	0.0009	0	0	0	0.0379	0.0025	0.0017	0.0009	0.0006	0.0005
5	0.1499	0.0757	0.0142	0.0003	0.0006	0.0021	0.1217	0.025	0.0007	0	0	0	0.1387	0.0086	0.001	0	0	0	0.0986	0.0022	0	0.001	0.0001	0.0001
6	0.2098	0.1442	0.0264	0.0003	0.0007	0.0022	0.2	0.0563	0.0005	0	0	0	0.2245	0.0177	0.0014	0	0	0	0.2203	0.0018	0	0.0008	0	0
7	0.2599	0.1879	0.0476	0	0	0	0.2553	0.1165	0.0005	0	0	0	0.2597	0.0413	0.0021	0	0	0	0.28	0.0022	0	0.0008	0	0
8	0.2612	0.2157	0.0832	0	0	0.0002	0.2784	0.1921	0.0006	0.0003	0	0	0.327	0.0819	0.0041	0	0	0	0.3096	0.0047	0.0001	0.0005	0	0
9	0.2981	0.2394	0.1238	0	0	0.0002	0.2917	0.2237	0.0007	0.0002	0	0	0.3232	0.1395	0.0073	0	0	0	0.3308	0.0095	0	0.0006	0	0
10	0.2982	0.2409	0.1641	0	0	0.0004	0.2937	0.248	0.0011	0.0001	0	0	0.3352	0.1996	0.0129	0	0	0	0.3324	0.0212	0.0003	0.0007	0	0
11	0.3095	0.2461	0.1813	0.0005	0	0.0005	0.3207	0.2304	0.0034	0.0001	0	0	0.3468	0.2278	0.0255	0	0	0	0.3522	0.0406	0.0005	0.001	0	0.0002
12	0.3315	0.2476	0.2002	0.0034	0	0.0004	0.3153	0.2366	0.0102	0.0002	0	0	0.3544	0.2262	0.0415	0	0	0	0.3479	0.0656	0.0007	0.0013	0.0002	0.0004
13	0.3467	0.2514	0.2114	0.0114	0	0.0004	0.3327	0.2605	0.0311	0.0002	0	0	0.3656	0.246	0.0603	0	0	0	0.3581	0.0959	0.0007	0.001	0	0
14	0.3679	0.2552	0.2204	0.0323	0	0.0005	0.3381	0.2972	0.0742	0.0004	0	0	0.3764	0.2669	0.0841	0	0	0	0.3566	0.1255	0.0012	0.0009	0	0
15	0.3424	0.2662	0.2309	0.0669	0	0.0005	0.3451	0.2991	0.1452	0.0005	0	0	0.3741	0.2666	0.117	0	0	0	0.3535	0.161	0.0056	0.0008	0	0
16	0.3544	0.2674	0.2602	0.1136	0	0.0005	0.3761	0.3127	0.2001	0.0017	0	0	0.3832	0.2829	0.1532	0	0	0	0.3574	0.1992	0.017	0.0017	0	0.0002
17	0.362	0.2679	0.2685	0.1615	0.0003	0.0004	0.3953	0.3169	0.2282	0.0048	0	0	0.3874	0.2872	0.1867	0	0	0	0.3745	0.2229	0.0387	0.0013	0	0
18	0.3551	0.2689	0.2764	0.1942	0.0013	0.0006	0.3958	0.3187	0.238	0.0111	0	0	0.3911	0.2891	0.2114	0.0009	0	0	0.3742	0.2332	0.0751	0.0013	0.0002	0.0004
19	0.3585	0.2672	0.278	0.2079	0.0034	0.0006	0.4111	0.3184	0.2566	0.025	0	0	0.394	0.2841	0.234	0.0028	0	0	0.3703	0.2448	0.0985	0.001	0	0
20	0.3559	0.2616	0.2744	0.2181	0.0073	0.0007	0.4104	0.3164	0.2842	0.0485	0	0	0.3945	0.2838	0.2498	0.0066	0	0	0.3748	0.2578	0.1209	0.0011	0	0
21	0.3635	0.2546	0.2793	0.2316	0.013	0.0007	0.4202	0.3125	0.2984	0.076	0	0	0.3864	0.2848	0.264	0.0129	0	0	0.3552	0.2633	0.1444	0.0011	0	0
22	0.3709	0.2481	0.2864	0.2401	0.0218	0.0009	0.3977	0.3157	0.3151	0.1066	0	0	0.3874	0.272	0.2618	0.0215	0	0	0.3408	0.2612	0.1721	0.0013	0	0
23	0.3723	0.2433	0.2909	0.2505	0.0353	0.0007	0.3783	0.3069	0.3193	0.13	0	0	0.3938	0.2548	0.2749	0.0328	0	0	0.3438	0.2477	0.1845	0.0012	0	0
24	0.3395	0.237	0.2924	0.2615	0.0557	0.0007	0.3899	0.303	0.3101	0.1793	0	0	0.3639	0.2392	0.2696	0.0501	0	0	0.3293	0.2369	0.196	0.0012	0	0.0002
b
Time (h)	[Kanamycin A] = 0 µg·mL-1 [83] = 0 µM	[Kanamycin A] = 256 µg·mL-1 [83] = 0 µM	[Kanamycin A] = 512 µg·mL-1 [83] = 0 µM	[Kanamycin A] = 1024 µg·mL-1 [83] = 0 µM	[Kanamycin A] = 2048 µg·mL-1 [83] = 0 µM	[Kanamycin A] = 4096 µg·mL-1 [83] = 0 µM	[Kanamycin A] = 0 µg·mL-1 [83] = 125 µM	[Kanamycin A] = 256 µg·mL-1 [83] = 125 µM	[Kanamycin A] = 512 µg·mL-1 [83] = 125 µM	[Kanamycin A] = 1024 µg·mL-1 [83] = 125 µM	[Kanamycin A] = 2048 µg·mL-1 [83] = 125 µM	[Kanamycin A] = 4096 µg·mL-1 [83] = 125 µM	[Kanamycin A] = 0 µg·mL-1 [83] = 250 µM	[Kanamycin A] = 256 µg·mL-1 [83] = 250 µM	[Kanamycin A] = 512 µg·mL-1 [83] = 250 µM	[Kanamycin A] = 1024 µg·mL-1 [83] = 250 µM	[Kanamycin A] = 2048 µg·mL-1 [83] = 250 µM	[Kanamycin A] = 4096 µg·mL-1 [83] = 250 µM	[Kanamycin A] = 0 µg·mL-1 [83] = 500 µM	[Kanamycin A] = 256 µg·mL-1 [83] = 500 µM	[Kanamycin A] = 512 µg·mL-1 [83] = 500 µM	[Kanamycin A] = 1024 µg·mL-1 [83] = 500 µM	[Kanamycin A] = 2048 µg·mL-1 [83] = 500 µM	[Kanamycin A] = 4096 µg·mL-1 [83] = 500 µM
0	0	0	0	0	0	0	0	0	0	0	0	0	0	0	0	0	0	0	0	0	0	0	0	0
1	0.0015	0.0018	0.0084	0.0038	0.0039	0.0082	0.0035	0.0005	0.0007	0.0016	0.0012	0.0069	0.0043	0.0027	0.0005	0.0009	0.0014	0.0082	0.0023	0.0014	0.0034	0.0048	0.0008	0.0118
2	0.0026	0.0037	0.0107	0.0055	0.0052	0.011	0.0049	0.0028	0.0021	0.0036	0.003	0.0085	0.0054	0.0046	0.0031	0.0022	0.0027	0.0095	0.003	0.0026	0.0036	0.0058	0.0016	0.0142
3	0.0154	0.0157	0.0271	0.015	0.0104	0.0142	0.0142	0.0152	0.0105	0.0081	0.0077	0.0135	0.0109	0.0128	0.0095	0.0069	0.0063	0.0122	0.0085	0.0076	0.008	0.0092	0.0041	0.0166
4	0.0638	0.0629	0.0663	0.0422	0.0195	0.0181	0.0549	0.0532	0.0376	0.0227	0.0143	0.0159	0.0387	0.0361	0.0249	0.0196	0.0117	0.0157	0.0251	0.0241	0.0179	0.0146	0.0072	0.0193
5	0.112	0.1141	0.1207	0.0886	0.0231	0.0226	0.1062	0.1016	0.0862	0.0514	0.0208	0.0192	0.0866	0.0848	0.0615	0.0319	0.0154	0.018	0.0559	0.0542	0.0315	0.0195	0.0099	0.0209
6	0.1294	0.1231	0.1307	0.1251	0.031	0.0258	0.1302	0.1214	0.1209	0.0884	0.0225	0.0219	0.1271	0.1166	0.1071	0.0391	0.0181	0.0203	0.0994	0.095	0.0511	0.0256	0.0131	0.022
7	0.158	0.1545	0.1603	0.1501	0.045	0.0285	0.1535	0.1502	0.1466	0.1258	0.0208	0.0209	0.1536	0.1408	0.1306	0.0567	0.018	0.0178	0.1325	0.1282	0.0664	0.0305	0.0177	0.0223
8	0.1928	0.1931	0.1982	0.1851	0.0595	0.03	0.1834	0.1847	0.1834	0.1484	0.0197	0.0226	0.1807	0.1766	0.1647	0.0796	0.0204	0.0195	0.1671	0.1535	0.0961	0.0294	0.0188	0.0253
9	0.2275	0.2304	0.2376	0.2245	0.0839	0.0307	0.2166	0.2227	0.2218	0.1812	0.0212	0.0261	0.2133	0.2174	0.2005	0.1182	0.0211	0.0216	0.2004	0.1729	0.1278	0.0281	0.0244	0.027
10	0.2539	0.2646	0.2744	0.2636	0.1165	0.0319	0.2442	0.2581	0.2584	0.2168	0.0221	0.0261	0.2426	0.2534	0.2331	0.1476	0.0215	0.0238	0.2328	0.1947	0.1475	0.0287	0.0234	0.0287
11	0.2703	0.2892	0.3016	0.2957	0.1418	0.0325	0.2656	0.2876	0.2906	0.2489	0.0227	0.0267	0.271	0.2837	0.2626	0.1789	0.0212	0.0241	0.2604	0.2142	0.1672	0.0293	0.0239	0.0283
12	0.2818	0.3059	0.3204	0.3208	0.1669	0.033	0.2821	0.313	0.3159	0.2794	0.024	0.0265	0.2906	0.3076	0.2848	0.2083	0.0213	0.0253	0.2876	0.2294	0.1848	0.03	0.0269	0.0286
13	0.292	0.3194	0.3335	0.3341	0.1966	0.0342	0.2959	0.3281	0.331	0.3036	0.0262	0.0271	0.3033	0.3227	0.3016	0.2373	0.0218	0.0252	0.3015	0.2406	0.1995	0.0304	0.028	0.031
14	0.3038	0.3347	0.3464	0.3453	0.2285	0.0358	0.3106	0.3417	0.3428	0.3191	0.0302	0.0268	0.3194	0.3346	0.311	0.2632	0.0218	0.0254	0.3148	0.2476	0.2101	0.0314	0.0259	0.032
15	0.3173	0.3513	0.3613	0.3579	0.2611	0.0399	0.3269	0.3587	0.3557	0.3294	0.0374	0.028	0.3366	0.3484	0.3203	0.2867	0.0235	0.0262	0.3301	0.251	0.2186	0.0325	0.0289	0.0316
16	0.3297	0.3667	0.3762	0.3708	0.2889	0.0462	0.3429	0.3767	0.37	0.339	0.0451	0.028	0.3535	0.3625	0.3278	0.3034	0.025	0.0265	0.3457	0.253	0.2248	0.0334	0.0293	0.0324
17	0.3406	0.3795	0.391	0.3844	0.3093	0.0562	0.3558	0.3958	0.3845	0.3477	0.0561	0.029	0.3678	0.3767	0.3331	0.3104	0.0281	0.0273	0.3619	0.2532	0.2278	0.0358	0.0282	0.0321
18	0.3504	0.393	0.4041	0.3976	0.3227	0.0752	0.3725	0.4142	0.3995	0.3569	0.0736	0.03	0.3828	0.3947	0.3404	0.3183	0.0322	0.0278	0.3795	0.2545	0.2309	0.0388	0.0257	0.0312
19	0.358	0.4046	0.4147	0.4091	0.3349	0.0972	0.384	0.4315	0.4143	0.3663	0.0908	0.0311	0.3949	0.4093	0.3464	0.3259	0.0384	0.0285	0.3922	0.2545	0.2318	0.0406	0.0238	0.0342
20	0.3665	0.4109	0.4243	0.4193	0.3477	0.1232	0.3978	0.4454	0.4295	0.3768	0.113	0.0349	0.4144	0.4223	0.3515	0.3321	0.0477	0.0289	0.4075	0.2551	0.2321	0.0469	0.0247	0.0323
21	0.3767	0.4195	0.4314	0.4274	0.3603	0.1485	0.4125	0.4602	0.4405	0.3858	0.127	0.0368	0.4257	0.435	0.3557	0.339	0.0564	0.0292	0.422	0.2547	0.232	0.0503	0.0283	0.0311
22	0.385	0.4286	0.4384	0.4335	0.3716	0.1653	0.4258	0.4732	0.452	0.394	0.1473	0.0413	0.4388	0.4483	0.3596	0.3451	0.0664	0.03	0.4358	0.2543	0.2316	0.0576	0.0335	0.0317
23	0.3914	0.4333	0.4447	0.4404	0.3828	0.1842	0.4354	0.4833	0.4648	0.4015	0.1626	0.0472	0.4533	0.4595	0.3621	0.3518	0.0765	0.0303	0.4479	0.2536	0.2304	0.0636	0.0409	0.0366
24	0.3978	0.4418	0.4501	0.4466	0.3934	0.1993	0.4502	0.4959	0.4741	0.4109	0.1839	0.0548	0.4639	0.4686	0.3638	0.3569	0.0849	0.0306	0.4612	0.2533	0.2295	0.0734	0.049	0.0328

## Sheet: Supp. Figure 1
Fragments	DTm (°C)	Inhibition (%)
F122	0.04	100
F144	0.09	100
F351	-0.3	100
F117	0.35	96
F277	0.34	70
F382	2.17	68
F69	1.25	68
F350	-1.38	66
F381	1.63	62
F131	-0.14	62
F10	0.16	60
F341	-0.15	57
F274	0.54	51
F352	0.08	46
F272	-0.61	36
F270	-0.47	36
F370	0.49	35
F84	0.38	35
F245	0.14	35
F340	-0.4	32
F234	-0.13	31
F315	-0.07	31
F260	0.53	30
F63	-0.39	30
F369	0.18	28
F258	-0.01	28
F273	0.24	28
F145	-0.14	27
F267	0.38	27
F268	0.12	27
F93	0.01	26
F179	0.42	26
F184	0.54	26
F385	0.15	25
F180	0.23	25
F187	0.3	25
F264	1.01	25
F89	0.12	25
F252	0.24	25
F254	-0.16	24
F119	-0.09	23
F185	0.16	23
F259	0.17	23
F290	0.42	23
F337	-1.22	23
F338	0.21	23
F339	-0.03	23
F342	-0.43	23
F362	0.05	23
F182	0.43	23
F312	-0.22	22
F225	-0.09	22
F276	0.13	22
F317	0.03	22
F374	0.28	22
F107	0.11	22
F109	0.12	22
F132	-0.04	22
F157	0.14	21
F177	0.24	21
F83	0.48	21
F88	0.05	21
F261	0.5	21
F316	-0.02	21
F354	-1.22	21
F366	0.26	21
F65	-0.31	21
F326	-0.06	21
F345	-0.31	21
F118	-0.12	20
F156	0.01	20
F186	0.27	20
F336	-0.23	20
F262	-0.01	20
F318	0.17	20
F360	0.36	20
F115	0.17	20
F147	0.13	20
F159	-0.05	20
F172	-0.14	20
F269	0.15	20
F165	0.09	19
F311	-0.23	19
F247	-0.28	19
F309	-0.18	19
F85	0.25	19
F359	0.26	19
F161	-0.13	19
F275	0.07	19
F246	0.02	19
F86	0.02	18
F241	-0.22	18
F110	-0.01	18
F153	-0.13	18
F163	-0.29	18
F169	-0.07	18
F178	0.4	18
F371	-0.16	18
F201	0.01	18
F266	0.2	18
F135	-0.04	18
F181	0.55	18
F188	0.52	18
F214	2.02	17
F242	0.01	17
F321	0.02	17
F108	-0.04	17
F160	-0.16	17
F162	-0.17	17
F244	-0.2	17
F365	-0.07	17
F142	-0.01	17
F286	-0.03	17
F61	-0.23	17
F344	-0.65	16
F134	-0.08	16
F168	-0.06	16
F171	0.27	16
F175	-0.13	16
F90	-0.1	16
F170	0.27	16
F72	-0.09	16
F77	-0.16	16
F237	0.69	16
F310	-0.03	16
F130	-0.1	15
F136	0.06	15
F377	-0.27	15
F60	-0.13	15
F229	0.03	15
F183	0.53	15
F330	-0.03	15
F368	0.51	15
F87	0.08	15
F200	0.05	15
F155	-0.18	15
F167	-0.09	15
F174	-0.11	15
F120	0.14	14
F71	-0.1	14
F289	-0.11	14
F236	-0.05	14
F127	0.02	14
F152	0.01	14
F173	0.02	14
F96	0.05	14
F75	-0.23	13
F76	-0.41	13
F232	0.03	13
F151	-0.17	13
F176	-0.02	13
F251	-0.02	13
F355	-0.41	13
F36	0.02	13
F66	-0.27	13
F73	-0.2	13
F278	-0.2	13
F363	0.15	13
F141	-0.15	13
F216	0.06	13
F243	-0.12	13
F16	-0.02	13
F70	-0.34	13
F78	-0.6	13
F255	-0.44	12
F357	-0.14	12
F105	-0.01	12
F121	-0.1	12
F202	-0.06	12
F230	-0.2	12
F235	-0.11	12
F15	-0.03	12
F64	-0.53	12
F67	-0.28	12
F112	-0.15	12
F124	-0.04	12
F137	-0.08	12
F143	-0.16	12
F166	0.06	12
F300	-0.09	12
F327	-0.08	12
F364	-0.18	12
F323	-0.15	12
F12	-0.13	12
F48	-0.05	12
F59	-0.2	12
F111	0.21	11
F113	-0.05	11
F133	0.81	11
F148	-0.14	11
F149	0.25	11
F158	0.02	11
F331	-0.04	11
F346	-0.34	11
F231	-0.12	11
F233	-0.14	11
F239	0.09	11
F320	0.02	11
F62	-0.27	11
F249	-0.12	11
F375	-0.43	11
F125	0.25	11
F126	-0.1	11
F37	-0.17	11
F40	-0.18	11
F50	-0.21	11
F53	-0.23	11
F68	-0.27	11
F307	-0.07	11
F334	-0.24	11
F361	-0.17	11
F372	-0.22	11
F164	0.18	11
F226	-0.06	10
F284	-0.09	10
F376	-0.14	10
F32	-0.27	10
F140	-0.04	10
F146	-0.1	10
F217	-0.06	10
F324	0.08	10
F378	-0.16	10
F58	-0.24	10
F79	-0.23	10
F114	-0.02	10
F302	-0.21	10
F211	-0.13	10
F25	0.12	9
F82	-0.31	9
F94	0.45	9
F293	-0.14	9
F358	-0.07	9
F367	-0.08	9
F150	0.15	9
F154	-0.03	9
F99	0.04	9
F218	0.29	9
F223	-0.1	9
F240	-0.21	9
F248	-0.07	9
F280	0.02	9
F294	-0.24	9
F329	-0.18	9
F373	0.04	9
F213	0.02	9
F219	0.11	9
F263	0.14	9
F116	-0.11	9
F128	-0.11	9
F129	0.08	9
F139	-0.06	9
F335	-0.28	9
F228	-0.03	8
F313	-0.29	8
F123	-0.1	8
F24	-0.09	8
F206	-0.03	8
F208	-0.1	8
F215	-0.11	8
F227	0.18	8
F356	-0.16	8
F379	-0.29	8
F17	-0.05	8
F51	-0.14	8
F55	-0.31	8
F279	-0.04	7
F299	0.04	7
F203	-0.16	7
F205	0.01	7
F207	-0.07	7
F222	0.35	7
F328	-0.06	7
F348	-0.35	7
F14	-0.14	7
F52	-0.07	7
F271	0.23	7
F256	-0.19	7
F22	-0.34	7
F29	-0.11	7
F39	-0.23	7
F46	-0.28	7
F74	-0.16	7
F292	-0.07	6
F306	-0.25	6
F308	-0.24	6
F349	-0.21	6
F353	-0.41	6
F192	0.14	6
F257	-0.05	6
F265	-0.46	6
F49	-0.05	6
F80	-0.31	6
F303	-0.17	6
F332	-0.07	6
F209	-0.1	6
F314	-0.15	6
F11	0.02	6
F44	-0.28	6
F297	-0.13	6
F325	-0.16	6
F191	0.1	5
F199	0.02	5
F224	-0.08	5
F19	-0.05	5
F20	-0.23	5
F43	-0.23	5
F45	-0.21	5
F92	0.26	5
F283	-0.13	5
F42	-0.28	5
F91	0.26	5
F102	0.13	5
F23	-0.04	4
F285	-0.18	4
F287	0.04	4
F295	-0.31	4
F347	-0.37	4
F95	-0.04	4
F238	0.21	4
F250	-0.09	4
F57	0.43	4
F100	-0.01	4
F97	0.09	4
F322	0.26	4
F343	-0.32	4
F18	0.08	3
F21	-0.13	3
F28	-0.1	3
F333	-0.49	3
F380	-0.08	3
F26	-0.11	3
F56	-0.38	3
F282	0.07	3
F221	-0.08	3
F47	-0.13	3
F298	-0.19	2
F190	0.05	2
F220	-0.23	2
F291	-0.09	2
F13	-0.09	2
F204	0.21	2
F281	-0.03	2
F305	-0.03	2
F30	-0.09	2
F212	-0.07	1
F288	-0.05	1
F34	-0.27	1
F41	-0.25	1
F98	0.22	1
F296	-0.22	1
F301	0.17	1
F2	0.04	1
F193	0.23	1
F210	-0.15	1
F304	-0.11	0
F27	-0.13	0
F8	-0.11	0
F196	-0.05	-1
F386	-0.33	-1
F103	0.02	-1
F31	-0.24	-1
F189	0.02	-1
F5	0.07	-2
F195	0.7	-2
F197	-0.12	-2
F194	-0.1	-2
F138	0.02	-2
F33	-0.23	-3
F198	0.24	-3
F383	0.07	-3
F35	-0.16	-4
F9	-0.23	-4
F253	0	-4
F3	0.05	-4
F1	-0.02	-5
F384	-0.27	-5
F4	0.3	-8
F7	-0.16	-8
F104	-0.05	-9
F6	-0.09	-10
F319	0.11	-12
F101	-0.06	-12
F389	0.15	-13
F38	0.09	-13
F387	0.65	-24
F388	0.33	-26
F54	-1.13	-41
F106	0.21	-46
F81	0.07	-60

## Sheet: Supp. Figure 3
A
	[Kanamycin A] (µg.mL-1)								Neg. control
[83] (µg.mL-1)	0	2	4	8	16	32	64	128
0	1.48	1.208	1.193	1.188	1.223	1.192	0.162	0.039	0.057
1	1.117	1.34	1.454	1.268	1.285	1.197	0.132	0.046	0.044
2	1.091	1.172	1.109	1.157	1.137	1.155	0.1	0.042	0.042
4	1.362	1.371	1.378	1.39	1.204	1.285	0.057	0.041	0.053
8	1.293	1.364	1.308	1.326	1.349	1.167	0.095	0.043	0.041
16	1.272	1.771	1.508	1.668	1.123	1.123	0.184	0.041	0.043
32	1.376	1.667	1.435	1.524	1.359	1.13	0.118	0.042	0.041
64	1.213	1.32	1.451	1.433	1.312	1.055	0.042	0.044	0.039
128	1.324	1.439	1.308	1.307	1.218	0.227	0.039	0.039	0.039
B
	[Kanamycin A] (µg.mL-1)								Neg. control
[83] (µg.mL-1)	0	2	4	8	16	32	64	128
0	1.161	1.21	1.193	1.143	1.167	1.151	0.174	0.043	0.04
1	1.239	1.239	1.159	1.192	1.219	1.181	0.113	0.042	0.043
2	1.144	1.163	1.143	1.14	1.101	1.112	0.172	0.038	0.042
4	1.132	1.139	1.161	1.123	1.163	1.149	0.25	0.041	0.039
8	1.48	1.12	1.107	1.138	1.202	1.141	0.17	0.04	0.042
16	1.35	1.145	1.177	1.181	1.121	1.161	0.077	0.041	0.039
32	1.542	1.314	1.373	1.519	1.301	1.153	0.041	0.042	0.041
64	1.274	1.335	1.176	1.404	1.087	0.939	0.044	0.044	0.045
128	1.377	1.277	1.324	1.318	0.963	0.366	0.038	0.043	0.045
C
	[Kanamycin A] (µg.mL-1)								Neg. control
[83] (µg.mL-1)	0	2	4	8	16	32	64	128
0	0.48	0.337	0.322	0.304	0.292	0.272	0.258	0.312	0.046
1	0.496	0.32	0.317	0.3	0.287	0.279	0.255	0.294	0.043
2	0.442	0.315	0.311	0.299	0.295	0.268	0.246	0.245	0.046
4	0.451	0.356	0.318	0.313	0.286	0.267	0.243	0.258	0.044
8	0.402	0.304	0.3	0.292	0.282	0.271	0.244	0.258	0.049
16	0.581	0.303	0.295	0.293	0.274	0.258	0.242	0.2	0.046
32	0.378	0.299	0.294	0.273	0.281	0.249	0.215	0.082	0.042
64	0.357	0.295	0.275	0.274	0.256	0.227	0.165	0.053	0.048
128	0.433	0.365	0.303	0.296	0.283	0.276	0.204	0.066	0.048

## Sheet: Suppl. Figure 4
A
Time (h)	[Kanamycin A] = 0 µg·mL-1 [83] = 0 µM	[Kanamycin A] = 8 µg·mL-1 [83] = 0 µM	[Kanamycin A] = 16 µg·mL-1 [83] = 0 µM	[Kanamycin A] = 32 µg·mL-1 [83] = 0 µM	[Kanamycin A] = 64 µg·mL-1 [83] = 0 µM	[Kanamycin A] = 128 µg·mL-1 [83] = 0 µM	[Kanamycin A] = 0 µg·mL-1 [83] = 125 µM	[Kanamycin A] = 8 µg·mL-1 [83] = 125 µM	[Kanamycin A] = 16 µg·mL-1 [83] = 125 µM	[Kanamycin A] = 32 µg·mL-1 [83] = 125 µM	[Kanamycin A] = 64 µg·mL-1 [83] = 125 µM	[Kanamycin A] = 128 µg·mL-1 [83] = 125 µM	[Kanamycin A] = 0 µg·mL-1 [83] = 250 µM	[Kanamycin A] = 8 µg·mL-1 [83] = 250 µM	[Kanamycin A] = 16 µg·mL-1 [83] = 250 µM	[Kanamycin A] = 32 µg·mL-1 [83] = 250 µM	[Kanamycin A] = 64 µg·mL-1 [83] = 250 µM	[Kanamycin A] = 128 µg·mL-1 [83] = 250 µM	[Kanamycin A] = 0 µg·mL-1 [83] = 500 µM	[Kanamycin A] = 8 µg·mL-1 [83] = 500 µM	[Kanamycin A] = 16 µg·mL-1 [83] = 500 µM	[Kanamycin A] = 32 µg·mL-1 [83] = 500 µM	[Kanamycin A] = 64 µg·mL-1 [83] = 500 µM	[Kanamycin A] = 128 µg·mL-1 [83] = 500 µM
0	0	0	0	0	0	0	0	0	0	0	0	0	0	0	0	0	0	0	0	0	0	0	0	0
1	0.0017	0.0013	0.0014	0.0009	0.001	0.001	0	0.0004	0.0005	0.0001	0.0001	0.0001	0.0001	0.0002	0.0002	0.0001	0.0001	0.0002	0.0019	0.0028	0.0025	0.0022	0.0024	0.0019
2	0.0029	0.0032	0.0029	0.0015	0.0012	0.0011	0.0006	0.0011	0.0012	0.0002	0	0	0.001	0.0011	0.0007	0.0001	0.0002	0	0.0026	0.0035	0.0029	0.002	0.0019	0.0013
3	0.0119	0.0091	0.0055	0.0018	0.0013	0.0012	0.0078	0.0062	0.0026	0.0001	0	0	0.008	0.006	0.002	0.0002	0.0001	0.0001	0.0093	0.0082	0.0046	0.0024	0.0022	0.0016
4	0.0414	0.0302	0.0087	0.0016	0.0014	0.0013	0.0373	0.0243	0.0037	0.0002	0	0	0.0328	0.023	0.0033	0.0002	0.0002	0.0002	0.0351	0.0235	0.006	0.003	0.0025	0.0022
5	0.0905	0.0643	0.0198	0.0018	0.0012	0.0014	0.0859	0.0568	0.0062	0	0	0	0.0801	0.0523	0.0048	0.0004	0.0001	0.0007	0.0807	0.0517	0.0066	0.0029	0.0026	0.002
6	0.1472	0.1099	0.0456	0.0018	0.0012	0.0012	0.1559	0.102	0.0124	0	0	0	0.1541	0.0976	0.0078	0.0001	0	0	0.1594	0.0943	0.0075	0.0021	0.0018	0.0014
7	0.2153	0.147	0.0851	0.0018	0.0012	0.0011	0.2262	0.1377	0.0306	0	0	0	0.2322	0.1332	0.0159	0.0001	0	0	0.2327	0.1367	0.0117	0.0027	0.0026	0.0019
8	0.2566	0.2003	0.1154	0.002	0.0011	0.0011	0.2651	0.1989	0.0583	0	0	0	0.2725	0.1895	0.032	0	0	0	0.2656	0.1922	0.0204	0.0017	0.0019	0.001
9	0.2791	0.2392	0.1424	0.0027	0.0013	0.0012	0.2777	0.2351	0.0911	0	0	0	0.2968	0.2288	0.0586	0	0	0.0001	0.2978	0.2283	0.0351	0.001	0.0009	0.0003
10	0.29	0.2679	0.1808	0.0038	0.0008	0.0009	0.2913	0.274	0.1165	0	0	0	0.3065	0.2663	0.0883	0	0	0	0.308	0.2631	0.0597	0.0006	0.0005	0.0003
11	0.301	0.2813	0.2342	0.0075	0.0013	0.0012	0.2914	0.3061	0.1464	0	0	0	0.3169	0.2987	0.1148	0	0	0.0001	0.3221	0.2964	0.0896	0.0025	0.0024	0.0018
12	0.3104	0.289	0.2697	0.0125	0.0013	0.0012	0.3087	0.3243	0.1935	0	0	0	0.3305	0.3168	0.1523	0	0	0	0.3239	0.3186	0.1247	0.0017	0.0017	0.0012
13	0.3137	0.2964	0.2859	0.0207	0.0014	0.0013	0.3154	0.3169	0.2445	0	0	0	0.352	0.3127	0.2044	0	0	0	0.314	0.3289	0.1677	0.0005	0.0007	0.0004
14	0.3211	0.2988	0.2938	0.035	0.0013	0.0013	0.3345	0.3072	0.2806	0.0005	0	0	0.3543	0.326	0.2455	0	0	0	0.3239	0.3313	0.2129	0.0016	0.0014	0.0008
15	0.3215	0.2995	0.2979	0.0537	0.0013	0.0012	0.3303	0.316	0.3017	0.0023	0	0	0.3428	0.3171	0.2856	0	0	0	0.3185	0.3309	0.2483	0.0032	0.0026	0.0021
16	0.3209	0.2993	0.3013	0.0762	0.0012	0.0013	0.317	0.3155	0.3125	0.0061	0	0	0.3411	0.3155	0.3068	0.0003	0.0001	0	0.3307	0.3269	0.2784	0.0017	-0.0006	0.0005
17	0.3204	0.2964	0.2985	0.1065	0.0013	0.0012	0.3112	0.3107	0.3178	0.0172	0	0	0.3291	0.3154	0.317	0.0017	0	0	0.3171	0.3306	0.3032	0.0089	0.0023	0.002
18	0.3259	0.2942	0.306	0.1468	0.0014	0.0014	0.3048	0.3037	0.3166	0.0375	0	0	0.3286	0.3188	0.3235	0.0047	0	0	0.3176	0.3249	0.3121	0.0147	0.0006	0.0005
19	0.3226	0.2876	0.3079	0.1826	0.0018	0.0014	0.2918	0.3032	0.3239	0.068	0	0	0.318	0.316	0.3262	0.0124	0.0001	0	0.3198	0.3205	0.3168	0.0316	0.0017	0.0013
20	0.3198	0.2886	0.3015	0.2126	0.0022	0.0014	0.2776	0.297	0.325	0.109	0	0	0.3287	0.3116	0.3273	0.027	0	0	0.3242	0.3159	0.3182	0.057	0.0023	0.002
21	0.3143	0.2857	0.3054	0.2501	0.0018	0.0003	0.2649	0.2985	0.325	0.1495	0	0	0.3377	0.3085	0.3298	0.0504	0	0	0.3244	0.3112	0.3155	0.0935	0.0002	0.0003
22	0.3112	0.2806	0.3021	0.2683	0.0035	0.0013	0.2521	0.2949	0.3227	0.1931	0	0	0.3441	0.3069	0.3305	0.0845	0	0	0.3246	0.306	0.3136	0.144	0.0011	0.0006
23	0.3127	0.2724	0.2952	0.2821	0.0061	0.0014	0.2396	0.2904	0.3216	0.2371	0	0	0.343	0.3071	0.3312	0.1302	0	0	0.3256	0.3003	0.3133	0.1868	0.0012	0.0009
24	0.3096	0.2644	0.2946	0.2876	0.0112	0.0013	0.2209	0.2872	0.3213	0.2761	0	0	0.3376	0.3059	0.3269	0.1715	0	0	0.3261	0.293	0.3128	0.2277	0.0014	0.0008
B
Time (h)	[Kanamycin A] = 0 µg·mL-1 [83] = 0 µM	[Kanamycin A] = 16 µg·mL-1 [83] = 0 µM	[Kanamycin A] = 32 µg·mL-1 [83] = 0 µM	[Kanamycin A] = 64 µg·mL-1 [83] = 0 µM	[Kanamycin A] = 128 µg·mL-1 [83] = 0 µM	[Kanamycin A] = 256 µg·mL-1 [83] = 0 µM	[Kanamycin A] = 0 µg·mL-1 [83] = 125 µM	[Kanamycin A] = 16 µg·mL-1 [83] = 125 µM	[Kanamycin A] = 32 µg·mL-1 [83] = 125 µM	[Kanamycin A] = 64 µg·mL-1 [83] = 125 µM	[Kanamycin A] = 128 µg·mL-1 [83] = 125 µM	[Kanamycin A] = 256 µg·mL-1 [83] = 125 µM	[Kanamycin A] = 0 µg·mL-1 [83] = 250 µM	[Kanamycin A] = 16 µg·mL-1 [83] = 250 µM	[Kanamycin A] = 32 µg·mL-1 [83] = 250 µM	[Kanamycin A] = 64 µg·mL-1 [83] = 250 µM	[Kanamycin A] = 128 µg·mL-1 [83] = 250 µM	[Kanamycin A] = 256 µg·mL-1 [83] = 250 µM	[Kanamycin A] = 0 µg·mL-1 [83] = 500 µM	[Kanamycin A] = 16 µg·mL-1 [83] = 500 µM	[Kanamycin A] = 32 µg·mL-1 [83] = 500 µM	[Kanamycin A] = 64 µg·mL-1 [83] = 500 µM	[Kanamycin A] = 128 µg·mL-1 [83] = 500 µM	[Kanamycin A] = 256 µg·mL-1 [83] = 500 µM
0	0	0	0	0	0	0	0	0	0	0	0	0	0	0	0	0	0	0	0	0	0	0	0	0
1	0.0001	0	0.001	0.0005	0	0.0001	0	0.0002	0	0.0001	0.0003	0.0001	0.0001	0.0003	0	0.0003	0	0.0001	0	0.0004	0	0	0	0
2	0.0008	0.0009	0.0011	0.0014	0	0.0002	0.0006	0.0007	0.0009	0.0013	0.0012	0.0003	0.0004	0.0031	0.0004	0.0006	0.0002	0.0002	0.0002	0.0004	0.0008	0.0008	0.0001	0
3	0.004	0.0037	0.0037	0.0018	0	0.0005	0.0037	0.003	0.0021	0.0007	0.0011	0	0.0032	0.004	0.0016	0.0008	0.0002	0.0001	0.0022	0.0014	0.0017	0.0013	0.0003	0
4	0.0116	0.0108	0.0063	0.0015	0	0.0003	0.0116	0.0084	0.0034	0.0006	0.0009	0	0.01	0.0088	0.0026	0.0006	0.0001	0.0002	0.0083	0.0055	0.0024	0.001	0.0006	0.0005
5	0.0262	0.0267	0.0107	0.0014	0	0	0.0258	0.0206	0.0069	0.0006	0.0009	0	0.0222	0.0174	0.0031	0.0012	0.0002	0.0001	0.0175	0.0127	0.0031	0.0007	0.0002	0
6	0.0464	0.0495	0.0202	0.002	0	0	0.0447	0.0391	0.0078	0.0008	0.0011	0.001	0.0374	0.0336	0.005	0.0021	0	0.0003	0.0313	0.0278	0.0046	0.0014	0.0004	0.0001
7	0.0738	0.0775	0.0331	0.0031	0	0	0.0722	0.0622	0.0129	0.001	0.0011	0	0.0589	0.0515	0.0088	0.0014	0	0	0.0493	0.0388	0.0066	0.0004	0	0.0003
8	0.1032	0.1151	0.0504	0.0057	0	0	0.0998	0.0911	0.023	0.0051	0.0019	0.0001	0.0871	0.076	0.0164	0.001	0	0.0002	0.0706	0.0579	0.0105	0.0009	0	0
9	0.1251	0.14	0.0747	0.0104	0	0	0.1243	0.1237	0.0336	0.0032	0.0012	0.0005	0.1159	0.1101	0.0252	0.0021	0	0	0.0946	0.0805	0.0188	0.002	0.0001	0.0011
10	0.1602	0.1758	0.1025	0.0191	0	0	0.16	0.1543	0.0511	0.0056	0.0013	0	0.1467	0.1448	0.0374	0.0036	0	0.0009	0.1191	0.1078	0.0279	0.0061	0.0001	0.0002
11	0.1977	0.2082	0.1305	0.0282	0	0	0.201	0.1899	0.0827	0.0086	0.0013	0	0.1877	0.1777	0.0535	0.0055	0.0008	0.0007	0.1601	0.138	0.0364	0.0057	0.0004	0.0005
12	0.235	0.2418	0.1607	0.0385	0.0002	0	0.2361	0.2179	0.1012	0.0125	0.0023	0	0.2247	0.203	0.0741	0.0079	0	0.0001	0.1965	0.1697	0.0479	0.0081	0.0004	0.0008
13	0.2618	0.2805	0.1825	0.052	0.001	0.0002	0.2653	0.2381	0.1261	0.0163	0.0028	0.0004	0.2509	0.2152	0.0979	0.011	0.0007	0.0014	0.2277	0.1951	0.0645	0.0104	0.0017	0.0014
14	0.278	0.3089	0.2077	0.0751	0.0024	0.0006	0.2854	0.2567	0.1522	0.0195	0.0042	0	0.2751	0.2283	0.1237	0.0136	0.0013	0.0023	0.2485	0.214	0.0866	0.012	0.0003	0.0002
15	0.286	0.3226	0.2412	0.1025	0.0052	0.001	0.2963	0.2749	0.1758	0.0234	0.0071	0.0003	0.2902	0.2472	0.1501	0.0151	0.0024	0.0016	0.264	0.233	0.1092	0.0137	0.001	0.0021
16	0.2883	0.3269	0.2647	0.1232	0.0079	0.0037	0.3054	0.2981	0.197	0.0288	0.0127	0.0014	0.2993	0.2699	0.1764	0.0177	0.0027	0.0038	0.2976	0.2503	0.134	0.0158	0.001	0.0027
17	0.2878	0.3304	0.293	0.1529	0.0124	0.0056	0.3124	0.3062	0.2129	0.0375	0.0178	0.0042	0.3063	0.2852	0.1906	0.0215	0.0144	0.0052	0.308	0.2638	0.1614	0.0189	0.0028	0.0034
18	0.288	0.3292	0.3071	0.1845	0.0176	0.0107	0.3156	0.3087	0.2434	0.0494	0.0213	0.004	0.3093	0.2948	0.207	0.0277	0.0069	0.0104	0.3199	0.2711	0.1899	0.0237	0.0025	0.0049
19	0.3043	0.3262	0.3119	0.2138	0.0245	0.0122	0.3266	0.3071	0.2785	0.0681	0.0269	0.006	0.3114	0.3043	0.2341	0.0364	0.0093	0.0108	0.3114	0.2744	0.2167	0.0301	0.0036	0.0046
20	0.4436	0.3315	0.3173	0.2449	0.0327	0.0139	0.3753	0.3011	0.3063	0.0903	0.0347	0.0109	0.3139	0.3024	0.268	0.0489	0.0121	0.0117	0.2993	0.2749	0.2366	0.0386	0.0064	0.0064
21	0.4722	0.3365	0.3223	0.2682	0.0464	0.0214	0.3647	0.296	0.324	0.1159	0.0426	0.0115	0.3209	0.3072	0.2957	0.0658	0.0228	0.0128	0.2947	0.2791	0.2586	0.0508	0.0105	0.008
22	0.4559	0.3677	0.3247	0.2729	0.0539	0.0233	0.4183	0.3114	0.3367	0.1429	0.0523	0.0156	0.381	0.3247	0.3169	0.0843	0.021	0.0137	0.2879	0.2857	0.2777	0.0651	0.0125	0.0089
23	0.4293	0.3988	0.3339	0.287	0.07	0.0269	0.4519	0.3403	0.3487	0.1726	0.0697	0.015	0.4264	0.3453	0.3302	0.1051	0.026	0.0157	0.2796	0.2855	0.2931	0.081	0.0138	0.0111
24	0.4227	0.4115	0.3299	0.299	0.0938	0.0339	0.4722	0.4005	0.3552	0.2044	0.078	0.018	0.5338	0.4007	0.3392	0.128	0.033	0.0179	0.2751	0.3087	0.3037	0.0992	0.0171	0.013
C
Time (h)	[Kanamycin A] = 0 µg·mL-1 [83] = 0 µM	[Kanamycin A] = 8 µg·mL-1 [83] = 0 µM	[Kanamycin A] = 16 µg·mL-1 [83] = 0 µM	[Kanamycin A] = 32 µg·mL-1 [83] = 0 µM	[Kanamycin A] = 64 µg·mL-1 [83] = 0 µM	[Kanamycin A] = 128 µg·mL-1 [83] = 0 µM	[Kanamycin A] = 0 µg·mL-1 [83] = 125 µM	[Kanamycin A] = 8 µg·mL-1 [83] = 125 µM	[Kanamycin A] = 16 µg·mL-1 [83] = 125 µM	[Kanamycin A] = 32 µg·mL-1 [83] = 125 µM	[Kanamycin A] = 64 µg·mL-1 [83] = 125 µM	[Kanamycin A] = 128 µg·mL-1 [83] = 125 µM	[Kanamycin A] = 0 µg·mL-1 [83] = 250 µM	[Kanamycin A] = 8 µg·mL-1 [83] = 250 µM	[Kanamycin A] = 16 µg·mL-1 [83] = 250 µM	[Kanamycin A] = 32 µg·mL-1 [83] = 250 µM	[Kanamycin A] = 64 µg·mL-1 [83] = 250 µM	[Kanamycin A] = 128 µg·mL-1 [83] = 250 µM	[Kanamycin A] = 0 µg·mL-1 [83] = 500 µM	[Kanamycin A] = 8 µg·mL-1 [83] = 500 µM	[Kanamycin A] = 16 µg·mL-1 [83] = 500 µM	[Kanamycin A] = 32 µg·mL-1 [83] = 500 µM	[Kanamycin A] = 64 µg·mL-1 [83] = 500 µM	[Kanamycin A] = 128 µg·mL-1 [83] = 500 µM
0	0	0	0	0	0	0	0	0	0	0	0	0	0	0	0	0	0	0	0	0	0	0	0	0
1	0.0002	0.0008	0.0003	0.0005	0.0007	0.0006	0.0005	0.0009	0.0008	0.0007	0.0002	0.0001	0.0014	0.0006	0.0009	0.0015	0.0003	0.0002	0	0.0001	0.0001	0.0007	0	0.0001
2	0.0011	0.0023	0.0009	0.0012	0.0004	0.0003	0.0028	0.0032	0.0026	0.0015	0.0002	0	0.0023	0.0012	0.0027	0.0025	0.0008	0.0007	0.0016	0.0013	0.0012	0.0009	0	0
3	0.007	0.0052	0.0016	0.0011	0.0002	0.0002	0.0144	0.008	0.0039	0.0007	0.0003	0.0003	0.0086	0.0039	0.0031	0.0017	0.0005	0.0004	0.0078	0.0048	0.0017	0.0003	0.0001	0
4	0.031	0.025	0.0066	0.0012	0.0001	0.0002	0.046	0.0243	0.0058	0.0006	0.0005	0.0002	0.0298	0.0194	0.0048	0.0013	0.0004	0	0.0291	0.019	0.004	0.0003	0	0
5	0.0736	0.0601	0.0246	0.0022	0.0001	0.0001	0.0959	0.0576	0.0146	0.0011	0	0.0002	0.0717	0.054	0.0105	0.0012	0	0.0001	0.0687	0.0507	0.008	0.0004	0	0.0002
6	0.1185	0.1102	0.0598	0.0054	0.0001	0.0001	0.1548	0.106	0.0436	0.0015	-0.0003	0	0.1209	0.1073	0.0314	0.0011	0.0001	0.0004	0.1213	0.0996	0.0237	0	0	0.0001
7	0.1922	0.1495	0.1091	0.0173	0.0003	0	0.2437	0.1469	0.0968	0.0037	0.0003	0	0.2112	0.1414	0.0743	0.0015	0	0	0.1902	0.1383	0.0596	0.0003	0	0.0003
8	0.2191	0.1978	0.1415	0.0444	0.0002	0.0004	0.2879	0.2019	0.1315	0.0098	0.0006	0	0.253	0.2131	0.117	0.0041	0	0	0.2413	0.1899	0.1082	0.002	0	0
9	0.2448	0.2306	0.1899	0.0895	0	0.0001	0.3141	0.2383	0.1753	0.0298	0	0	0.284	0.2372	0.1564	0.011	0	0	0.2721	0.224	0.1439	0.0081	0	0
10	0.2681	0.271	0.2244	0.1239	0.0003	0.0004	0.3396	0.2805	0.2156	0.0579	0.0004	0	0.3107	0.2723	0.1915	0.03	0	0.0001	0.2944	0.2544	0.187	0.021	0.0001	0.0002
11	0.2763	0.303	0.2683	0.1554	0.0015	0.0002	0.3505	0.3141	0.2484	0.0888	0.0007	0	0.332	0.3125	0.2214	0.0505	0	0.0002	0.3135	0.2871	0.2245	0.0386	0	0.0003
12	0.2761	0.3154	0.3081	0.1864	0.0042	0.0003	0.3586	0.3369	0.291	0.1159	0.0009	0	0.3431	0.3471	0.2543	0.0761	0	0.0004	0.3323	0.3163	0.2535	0.0587	0	0.0002
13	0.2787	0.3238	0.332	0.2194	0.0072	0.0004	0.363	0.3516	0.325	0.1459	0.0011	0	0.3495	0.3577	0.2949	0.1048	0	0.0001	0.3382	0.3367	0.2855	0.0826	0.0004	0.0003
14	0.2807	0.3246	0.3367	0.2622	0.0114	0.0002	0.3627	0.3483	0.3416	0.1802	0.0011	0	0.3574	0.3651	0.3224	0.137	0	0.0002	0.3444	0.3406	0.3174	0.1136	0	0.0003
15	0.2826	0.3222	0.3426	0.3007	0.0173	0.0003	0.3652	0.3462	0.3408	0.2282	0.0014	0	0.3562	0.3637	0.3407	0.173	0	0.0003	0.3479	0.3421	0.3352	0.1497	0.0001	0.0003
16	0.2823	0.3194	0.3455	0.3203	0.0261	0.0006	0.3711	0.3422	0.3436	0.2802	0.002	0	0.3626	0.3607	0.3406	0.2054	0.0004	0.0004	0.3492	0.3404	0.3438	0.1892	0	0.0001
17	0.2804	0.3155	0.3419	0.3261	0.0408	0.0005	0.3704	0.3451	0.3463	0.3101	0.0033	0	0.3642	0.3589	0.3426	0.2549	0	0.0006	0.3519	0.3384	0.3425	0.2277	0.0001	0.0001
18	0.2785	0.3119	0.3397	0.3254	0.0603	0.0004	0.3705	0.3447	0.347	0.3292	0.0058	0	0.3592	0.36	0.3486	0.2941	0	0.0008	0.3515	0.3351	0.3435	0.262	0	0.0001
19	0.2788	0.3082	0.3376	0.3216	0.0845	0.0007	0.3744	0.3516	0.3508	0.3344	0.011	0	0.3582	0.3576	0.3471	0.3158	0.0003	0.0016	0.3505	0.3418	0.3387	0.2927	0.0006	0.0003
20	0.2753	0.3021	0.3324	0.3211	0.1155	0.0008	0.3753	0.3475	0.3531	0.3351	0.0221	0	0.358	0.3547	0.3443	0.3268	0.0014	0.0026	0.3481	0.3404	0.3391	0.3133	0.0014	0.0001
21	0.2711	0.2972	0.3277	0.3126	0.1471	0.0007	0.3801	0.3476	0.352	0.3341	0.0401	0	0.3556	0.3503	0.3452	0.3295	0.0035	0.0042	0.3485	0.3306	0.3328	0.3319	0.0013	0.0004
22	0.2733	0.29	0.324	0.3083	0.1822	0.0008	0.3788	0.346	0.3541	0.3362	0.0645	0	0.3534	0.3494	0.3424	0.3316	0.0088	0.006	0.3471	0.3355	0.3297	0.3411	0.0038	0.0003
23	0.2719	0.2836	0.3212	0.3059	0.2201	0.0008	0.3751	0.3408	0.3544	0.3348	0.0964	0	0.3525	0.3445	0.3393	0.3338	0.0176	0.0063	0.3439	0.3343	0.323	0.3471	0.0055	0.0003
24	0.2607	0.2781	0.3161	0.3048	0.251	0.0011	0.3734	0.3396	0.3544	0.3384	0.1316	0	0.3495	0.34	0.3355	0.3344	0.0293	0.0079	0.3424	0.3282	0.3172	0.3444	0.0129	0.0002
d
Time (h)	[Kanamycin A] = 0 µg·mL-1 [83] = 0 µM	[Kanamycin A] = 8 µg·mL-1 [83] = 0 µM	[Kanamycin A] = 16 µg·mL-1 [83] = 0 µM	[Kanamycin A] = 32 µg·mL-1 [83] = 0 µM	[Kanamycin A] = 64 µg·mL-1 [83] = 0 µM	[Kanamycin A] = 128 µg·mL-1 [83] = 0 µM	[Kanamycin A] = 0 µg·mL-1 [83] = 125 µM	[Kanamycin A] = 8 µg·mL-1 [83] = 125 µM	[Kanamycin A] = 16 µg·mL-1 [83] = 125 µM	[Kanamycin A] = 32 µg·mL-1 [83] = 125 µM	[Kanamycin A] = 64 µg·mL-1 [83] = 125 µM	[Kanamycin A] = 128 µg·mL-1 [83] = 125 µM	[Kanamycin A] = 0 µg·mL-1 [83] = 250 µM	[Kanamycin A] = 8 µg·mL-1 [83] = 250 µM	[Kanamycin A] = 16 µg·mL-1 [83] = 250 µM	[Kanamycin A] = 32 µg·mL-1 [83] = 250 µM	[Kanamycin A] = 64 µg·mL-1 [83] = 250 µM	[Kanamycin A] = 128 µg·mL-1 [83] = 250 µM	[Kanamycin A] = 0 µg·mL-1 [83] = 500 µM	[Kanamycin A] = 8 µg·mL-1 [83] = 500 µM	[Kanamycin A] = 16 µg·mL-1 [83] = 500 µM	[Kanamycin A] = 32 µg·mL-1 [83] = 500 µM	[Kanamycin A] = 64 µg·mL-1 [83] = 500 µM	[Kanamycin A] = 128 µg·mL-1 [83] = 500 µM
0	0	0	0	0	0	0	0	0	0	0	0	0	0	0	0	0	0	0	0	0	0	0	0	0
1	0.0003	0	0.0004	0.0007	0.0006	0.0001	0	0.0014	0	0.0005	0.0004	0	0.0004	0.0005	0.0006	0.0005	0.0003	0.0001	0.0008	0.0004	0.0009	0.0003	0.0004	0
2	0.0022	0.001	0.0009	0.0005	0.0001	0	0.0024	0.0037	0.0009	0.0016	0.001	0.0003	0.004	0.0027	0.0014	0.0005	0.0009	0	0.0038	0.0026	0.0011	0.0008	0	0.0004
3	0.0143	0.0085	0.0035	0	0	0	0.0182	0.0087	0.0024	0.0003	0.0007	0.0002	0.0205	0.0064	0.0014	0.0001	0.0003	0	0.0147	0.0072	0.0002	0.0009	0	0.0006
4	0.0719	0.0318	0.005	0	0	0	0.075	0.0342	0.0019	0	0.0003	0.0003	0.0735	0.033	0.0026	0.0006	0.0005	0	0.0652	0.0281	0.0002	0.0008	0	0.0012
5	0.183	0.0917	0.0112	0	0	0	0.1831	0.0965	0.0081	0.0001	0	0.0006	0.1681	0.0927	0.0055	0	0	0	0.1596	0.0831	0.0015	0.0008	0	0.0015
6	0.2199	0.1436	0.0366	0	0	0	0.2465	0.1434	0.025	0	0.0001	0.0003	0.2434	0.1478	0.0207	0	0.0006	0	0.2424	0.1358	0.0065	0.0007	0	0
7	0.2562	0.1872	0.0825	0.0006	0.0008	0	0.2911	0.1903	0.0717	0.0004	0	0.0002	0.2801	0.2094	0.0614	0	0	0	0.2902	0.1974	0.0255	0.0006	0	0.0005
8	0.289	0.2205	0.1158	0.0008	0.0009	0	0.3257	0.2068	0.0996	0.0005	0	0.0001	0.3194	0.2631	0.1045	0	0	0	0.3221	0.2278	0.0661	0.0006	0	0
9	0.3041	0.2505	0.1479	0.0014	0.0008	0	0.3318	0.2399	0.1287	0	0	0.0002	0.3246	0.3076	0.1377	0	0	0	0.3357	0.2578	0.0992	0.0006	0	0
10	0.3141	0.2669	0.1811	0.0026	0.0005	0	0.3399	0.2587	0.158	0	0.0001	0.0001	0.3482	0.342	0.1801	0.0002	0	0	0.3435	0.2959	0.141	0.0005	0	0.0009
11	0.3059	0.2752	0.2274	0.0066	0.0008	0	0.334	0.2657	0.1828	0	0	0.0002	0.3496	0.3591	0.2237	0.0008	0	0	0.3495	0.3175	0.1806	0.0006	0	0
12	0.3085	0.281	0.2581	0.0149	0.0009	0	0.3333	0.2755	0.216	0.0008	0.0001	0.0003	0.3523	0.3792	0.2605	0.0022	0	0	0.3538	0.3287	0.2061	0.0006	0	0.0001
13	0.3138	0.2859	0.2788	0.0295	0.0009	0	0.3328	0.2776	0.2365	0.0012	0	0.0002	0.3417	0.3761	0.3016	0.0056	0.0001	0	0.3348	0.3327	0.2354	0.0006	0	0
14	0.3135	0.2901	0.2899	0.0515	0.001	0	0.3347	0.278	0.2482	0.0066	0.0005	0.0003	0.3351	0.3705	0.3381	0.0138	0.0003	0	0.3332	0.3313	0.2784	0.0011	0	0
15	0.3147	0.2932	0.2918	0.0809	0.0009	0	0.3391	0.2819	0.2575	0.0152	0.0008	0.0003	0.3358	0.3741	0.3501	0.0276	0.0003	0	0.335	0.3261	0.3084	0.0022	0	0
16	0.3178	0.296	0.2975	0.1087	0.001	0	0.344	0.2801	0.2703	0.0468	0.0014	0.0003	0.341	0.376	0.3498	0.0519	0.0006	0	0.3397	0.3251	0.3201	0.0057	0	0
17	0.3261	0.2938	0.305	0.1353	0.0009	0	0.3507	0.2807	0.2772	0.0813	0.0026	0.0003	0.3477	0.3723	0.3593	0.081	0.0009	0	0.3419	0.3239	0.3296	0.0152	0	0.0002
18	0.3269	0.2952	0.3043	0.1775	0.001	0	0.3519	0.2825	0.279	0.1279	0.006	0.0003	0.3601	0.3748	0.3675	0.114	0.0003	0	0.3502	0.3202	0.3345	0.0318	0	0
19	0.3359	0.2937	0.3014	0.2239	0.0007	0	0.3571	0.2794	0.279	0.1671	0.0134	0.0002	0.3538	0.372	0.3655	0.1654	0.001	0	0.3509	0.321	0.3326	0.0559	0	0
20	0.3366	0.2887	0.299	0.2551	0.0007	0	0.3559	0.2784	0.2803	0.1971	0.0258	0.0002	0.3712	0.368	0.3656	0.2217	0.0009	0	0.3523	0.3197	0.3327	0.0919	0	0.0007
21	0.3387	0.2864	0.296	0.2717	0.0011	0	0.3569	0.2743	0.2841	0.2249	0.0427	0.0002	0.375	0.3686	0.3648	0.2606	0.0005	0	0.3592	0.3164	0.3331	0.1317	0	0
22	0.3412	0.2803	0.2913	0.2845	0.0011	0	0.3555	0.2727	0.282	0.2495	0.0614	0.0001	0.3777	0.3635	0.362	0.2868	0.0008	0	0.3639	0.3124	0.3267	0.1679	0.0005	0
23	0.341	0.2748	0.2894	0.2839	0.0011	0	0.364	0.2694	0.2786	0.267	0.0661	0	0.3814	0.3637	0.3534	0.3205	0.0023	0.0001	0.3671	0.3075	0.3258	0.1986	0.0019	0
24	0.3442	0.2701	0.2844	0.2724	0.0012	0	0.3665	0.2658	0.2756	0.2628	0.076	0.0001	0.381	0.3596	0.3472	0.3362	0.0026	0	0.3694	0.3034	0.3235	0.2324	0.0045	0.0002
e
Time (h)	[Kanamycin A] = 0 µg·mL-1 [83] = 0 µM	[Kanamycin A] = 8 µg·mL-1 [83] = 0 µM	[Kanamycin A] = 16 µg·mL-1 [83] = 0 µM	[Kanamycin A] = 32 µg·mL-1 [83] = 0 µM	[Kanamycin A] = 64 µg·mL-1 [83] = 0 µM	[Kanamycin A] = 128 µg·mL-1 [83] = 0 µM	[Kanamycin A] = 0 µg·mL-1 [83] = 125 µM	[Kanamycin A] = 8 µg·mL-1 [83] = 125 µM	[Kanamycin A] = 16 µg·mL-1 [83] = 125 µM	[Kanamycin A] = 32 µg·mL-1 [83] = 125 µM	[Kanamycin A] = 64 µg·mL-1 [83] = 125 µM	[Kanamycin A] = 128 µg·mL-1 [83] = 125 µM	[Kanamycin A] = 0 µg·mL-1 [83] = 250 µM	[Kanamycin A] = 8 µg·mL-1 [83] = 250 µM	[Kanamycin A] = 16 µg·mL-1 [83] = 250 µM	[Kanamycin A] = 32 µg·mL-1 [83] = 250 µM	[Kanamycin A] = 64 µg·mL-1 [83] = 250 µM	[Kanamycin A] = 128 µg·mL-1 [83] = 250 µM	[Kanamycin A] = 0 µg·mL-1 [83] = 500 µM	[Kanamycin A] = 8 µg·mL-1 [83] = 500 µM	[Kanamycin A] = 16 µg·mL-1 [83] = 500 µM	[Kanamycin A] = 32 µg·mL-1 [83] = 500 µM	[Kanamycin A] = 64 µg·mL-1 [83] = 500 µM	[Kanamycin A] = 128 µg·mL-1 [83] = 500 µM
0	0	0	0	0	0	0	0	0	0	0	0	0	0	0	0	0	0	0	0	0	0	0	0	0.003
1	0.0001	0	0.0001	0.0001	0	0	0.0001	0.0001	0.0024	0.0006	0.0002	0	0	0.0008	0.0003	0.0005	0	0	0.0006	0	0.0009	0.0006	0.0005	0.0036
2	0.0016	0.0003	0.0003	0	0	0	0.0022	0.0007	0.0023	0.0005	0	0	0.002	0.003	0.0018	0.0009	0.0004	0	0.0043	0.0008	0.0013	0.0008	0.0004	0.0042
3	0.0124	0.004	0.0007	0	0	0	0.0125	0.0038	0.0024	0.0004	0	0	0.0107	0.0053	0.0012	0.0005	0.0001	0	0.0147	0.0022	0.0013	0.0006	0.0004	0.0034
4	0.0545	0.0203	0.0028	0.0001	0	0	0.055	0.0153	0.0035	0.0004	0.0001	0	0.0533	0.0143	0.0013	0.0003	0	0	0.057	0.0097	0.0015	0.0003	0.0003	0.0033
5	0.1133	0.0636	0.0121	0.0001	0	0	0.117	0.0546	0.0075	0.0003	0	0	0.1181	0.0486	0.005	0.0003	0.0003	0	0.1222	0.041	0.0034	0.0002	0.0002	0.0033
6	0.1562	0.1182	0.0453	0	0	0	0.1525	0.1284	0.0273	0.0004	0	0	0.147	0.1283	0.0166	0.0003	0.0001	0	0.1495	0.1121	0.0115	0.0001	0.0001	0.0036
7	0.1862	0.1408	0.1053	0.0002	0	0	0.1987	0.1838	0.0798	0.0003	0	0	0.2016	0.1962	0.0589	0.0004	0.0001	0.0003	0.2083	0.1636	0.0457	0.0001	0.0002	0.0032
8	0.2307	0.1497	0.1733	0.0007	0	0	0.2481	0.1941	0.1692	0.0004	0	0	0.2485	0.2063	0.1355	0.0004	0.0001	0.0001	0.242	0.2015	0.1046	0.0001	0.0002	0.0031
9	0.2542	0.167	0.189	0.0034	0	0	0.2751	0.1824	0.2299	0.0004	0	0	0.2857	0.2149	0.1897	0.0002	0	0	0.2711	0.2061	0.1783	0	0	0.0035
10	0.2779	0.1815	0.2096	0.0138	0	0	0.2863	0.2	0.2663	0.0004	0	0	0.3099	0.2226	0.2508	0.0002	0	0	0.2903	0.2125	0.2475	0	0	0.0031
11	0.2846	0.1942	0.2224	0.0344	0	0	0.3026	0.2211	0.2806	0.0005	0	0	0.3236	0.2351	0.2745	0.0001	0	0	0.3108	0.2219	0.2843	0.0001	0.0001	0.0032
12	0.295	0.2071	0.2188	0.0635	0	0	0.3164	0.231	0.2802	0.0006	0	0	0.3347	0.2441	0.2949	0.0003	0.0001	0	0.3261	0.2317	0.2895	0.0001	0	0.0032
13	0.2978	0.2173	0.2231	0.1073	0	0	0.3292	0.2381	0.295	0.0014	0	0	0.3518	0.2511	0.3034	0.0002	0	0	0.332	0.2382	0.3068	0	0.0002	0.0035
14	0.2981	0.2212	0.2331	0.1584	0	0	0.3394	0.2509	0.2841	0.0032	0.0004	0	0.3555	0.2594	0.3066	0.0003	0	0	0.3334	0.2376	0.3145	0.0005	0.0001	0.0031
15	0.2993	0.2216	0.2336	0.196	0.0002	0	0.3421	0.2535	0.2904	0.0075	0.0001	0	0.354	0.2613	0.31	0.0005	0	0	0.3391	0.2343	0.3181	0.0018	0	0.0031
16	0.2945	0.2157	0.2365	0.2113	0.0006	0	0.3249	0.2376	0.2866	0.0188	0	0	0.3376	0.2602	0.3101	0.0011	0	0	0.3307	0.2328	0.3109	0.005	0	0.003
17	0.2936	0.2088	0.2361	0.2178	0.0017	0	0.3137	0.2267	0.2999	0.0459	0.0001	0	0.3319	0.2498	0.3069	0.0033	0	0	0.3252	0.2321	0.3046	0.0138	0	0.003
18	0.2849	0.2035	0.2321	0.2226	0.0034	0	0.3176	0.2133	0.2977	0.0876	0.0002	0	0.3202	0.2394	0.3094	0.0086	0	0	0.3317	0.2263	0.3001	0.0357	0	0.0031
19	0.2747	0.1964	0.2252	0.2284	0.0071	0	0.3123	0.2113	0.295	0.14	0.0003	0	0.3207	0.2434	0.3082	0.0223	0	0.0006	0.3541	0.2347	0.2993	0.0695	0	0.0031
20	0.2689	0.1898	0.2227	0.2279	0.014	0	0.3103	0.2176	0.2893	0.1969	0.0008	0	0.3144	0.2451	0.3022	0.0495	0	0.0001	0.358	0.2348	0.2811	0.1081	0	0.0032
21	0.2668	0.1844	0.2163	0.2313	0.0239	0	0.3108	0.2217	0.2867	0.2284	0.0019	0	0.2998	0.2449	0.305	0.0867	0.0001	0.0005	0.3591	0.2358	0.2711	0.1586	0	0.003
22	0.2711	0.1783	0.2059	0.2278	0.0372	0	0.3066	0.2259	0.2831	0.243	0.0043	0.0001	0.2871	0.2489	0.291	0.1358	0	0	0.359	0.2379	0.2566	0.2197	0	0.0036
23	0.2794	0.1719	0.1897	0.219	0.0579	0	0.3044	0.2281	0.2725	0.2468	0.009	0.0003	0.2786	0.2641	0.2691	0.1929	0	0	0.3564	0.252	0.244	0.2453	0	0.0032
24	0.2839	0.1653	0.1824	0.2152	0.0787	0	0.3047	0.2296	0.2517	0.2515	0.0191	0.0005	0.2735	0.2589	0.254	0.2408	0.0001	0	0.3553	0.2512	0.2315	0.2631	0.0001	0.0032
f
Time (h)	[Kanamycin A] = 0 µg·mL-1 [83] = 0 µM	[Kanamycin A] = 64 µg·mL-1 [83] = 0 µM	[Kanamycin A] = 128 µg·mL-1 [83] = 0 µM	[Kanamycin A] = 256 µg·mL-1 [83] = 0 µM	[Kanamycin A] = 512 µg·mL-1 [83] = 0 µM	[Kanamycin A] = 1024 µg·mL-1 [83] = 0 µM	[Kanamycin A] = 0 µg·mL-1 [83] = 125 µM	[Kanamycin A] = 64 µg·mL-1 [83] = 125 µM	[Kanamycin A] = 128 µg·mL-1 [83] = 125 µM	[Kanamycin A] = 256 µg·mL-1 [83] = 125 µM	[Kanamycin A] = 512 µg·mL-1 [83] = 125 µM	[Kanamycin A] = 1024 µg·mL-1 [83] = 125 µM	[Kanamycin A] = 0 µg·mL-1 [83] = 250 µM	[Kanamycin A] = 64 µg·mL-1 [83] = 250 µM	[Kanamycin A] = 128 µg·mL-1 [83] = 250 µM	[Kanamycin A] = 256 µg·mL-1 [83] = 250 µM	[Kanamycin A] = 512 µg·mL-1 [83] = 250 µM	[Kanamycin A] = 1024 µg·mL-1 [83] = 250 µM	[Kanamycin A] = 0 µg·mL-1 [83] = 500 µM	[Kanamycin A] = 64 µg·mL-1 [83] = 500 µM	[Kanamycin A] = 128 µg·mL-1 [83] = 500 µM	[Kanamycin A] = 256 µg·mL-1 [83] = 500 µM	[Kanamycin A] = 512 µg·mL-1 [83] = 500 µM	[Kanamycin A] = 1024 µg·mL-1 [83] = 500 µM
0	0	0	0	0	0	0	0	0	0	0	0	0	0	0	0	0	0	0	0	0	0	0	0	0
1	-0.0017	0	0	0	0	0	0.0001	0.0018	0.0005	0.0017	0.0002	0	0.0006	0.0014	0.0019	0.001	0.0011	0.0008	0	0	0	0	0	0
2	-0.0019	0	0	0	0	0	0.0013	0.007	0.0056	0.0034	0.0028	0.0009	0.0005	0.0016	0.0015	0.0051	0.0006	0.0012	0.0006	0.0005	0.0002	0	0	0
3	0.0029	0.0056	0.0033	0.0025	0	0	0.005	0.0128	0.0106	0.0039	0.0024	0.0013	0.006	0.0098	0.0064	0.0056	0.0014	0.0007	0.005	0.0048	0.0049	0.0004	0	0
4	0.0347	0.028	0.0168	0.001	0	0	0.0399	0.0368	0.0207	0.0035	0.0003	0.001	0.0349	0.034	0.0157	0.0047	0.0011	0.0006	0.0304	0.0283	0.0146	0.0005	0.0002	0
5	0.089	0.0721	0.0464	0.0025	0	0	0.0921	0.0836	0.0482	0.003	0.0013	0.0008	0.0864	0.0766	0.038	0.0025	0.0007	0.0003	0.0752	0.0658	0.0411	0.0013	0	0
6	0.1406	0.1204	0.0962	0.0124	0.0004	0	0.1476	0.1321	0.1019	0.0072	0.0003	0.0017	0.1357	0.1294	0.0852	0.0051	0.0004	0	0.1228	0.1191	0.0895	0.0027	0	0
7	0.2199	0.1813	0.1324	0.0378	0.001	0.0006	0.2407	0.2253	0.1378	0.0179	0.0009	0.0013	0.2293	0.2126	0.1201	0.0113	0.0004	0	0.2315	0.1912	0.128	0.0071	0	0
8	0.2688	0.2311	0.1898	0.0797	0.0002	0.0001	0.2865	0.2585	0.1978	0.0462	0.0007	0.0007	0.273	0.2651	0.1754	0.0327	0.0001	0	0.283	0.2588	0.1856	0.0231	0	0
9	0.3061	0.2652	0.2301	0.1107	0.0003	0	0.319	0.2854	0.2517	0.0876	0.0012	0.0006	0.3123	0.2796	0.2393	0.0715	0.0004	0	0.3097	0.2806	0.2411	0.0527	0.0002	0
10	0.319	0.3007	0.2637	0.1419	0.0007	0	0.3454	0.337	0.2758	0.1172	0.0014	0.0014	0.3485	0.3266	0.2586	0.1077	0.0005	0	0.3395	0.3233	0.2689	0.0852	0.0002	0
11	0.3366	0.3135	0.2902	0.1766	0.0027	0	0.3601	0.359	0.3238	0.1598	0.0024	0.001	0.3652	0.3507	0.3018	0.1424	0.0007	0	0.3637	0.368	0.293	0.123	0.0011	0
12	0.341	0.3254	0.3077	0.2157	0.0058	0	0.3672	0.3593	0.3401	0.2076	0.0037	0.0009	0.3784	0.3671	0.3213	0.1945	0.0021	0.0004	0.3727	0.3796	0.333	0.178	0.0009	0
13	0.369	0.3247	0.3114	0.2596	0.0152	0.0004	0.3884	0.3628	0.3457	0.249	0.0056	0.0004	0.3894	0.3564	0.3387	0.2395	0.0046	0.0007	0.3799	0.3691	0.3505	0.2252	0.0024	0.0006
14	0.3632	0.3121	0.3161	0.2878	0.0317	0.0011	0.4043	0.3659	0.3416	0.304	0.0104	0.0011	0.4044	0.3576	0.334	0.2793	0.0063	0.0001	0.4069	0.365	0.3551	0.2568	0.0041	0
15	0.368	0.3147	0.32	0.3022	0.0538	0.001	0.4121	0.3677	0.3459	0.337	0.0221	0.0027	0.4074	0.3492	0.3507	0.3225	0.013	0.0001	0.3972	0.3495	0.3572	0.313	0.0114	0.0007
16	0.3671	0.3024	0.3197	0.3078	0.0828	0.0003	0.411	0.3708	0.3614	0.3474	0.0392	0.0024	0.4165	0.3477	0.3509	0.3417	0.03	0.0004	0.3936	0.3437	0.3523	0.3353	0.0234	0.0004
17	0.3752	0.3072	0.322	0.3097	0.1165	0.0004	0.4186	0.3547	0.3618	0.348	0.0644	0.0031	0.4217	0.3428	0.3575	0.3431	0.0518	0.0006	0.3881	0.3327	0.3501	0.3342	0.0391	0.0007
18	0.3609	0.3121	0.3257	0.3204	0.1466	0.0008	0.4222	0.3413	0.3702	0.3434	0.0955	0.003	0.4269	0.342	0.3431	0.3445	0.0807	0.0001	0.3904	0.3325	0.3523	0.3377	0.0626	0.0004
19	0.3516	0.3134	0.3201	0.3246	0.1789	0.001	0.4301	0.352	0.3668	0.3582	0.1325	0.0034	0.4195	0.345	0.3449	0.3463	0.1157	0.0004	0.3843	0.3259	0.3503	0.3383	0.0908	0
20	0.3389	0.3102	0.3227	0.3162	0.2239	0.0014	0.4138	0.3453	0.3638	0.3648	0.1845	0.0038	0.4105	0.3337	0.3468	0.341	0.1563	0.0001	0.3826	0.3262	0.3499	0.3377	0.1288	0.0009
21	0.3368	0.3085	0.3222	0.3202	0.2542	0.0014	0.4249	0.345	0.3615	0.3557	0.2313	0.0042	0.4167	0.3402	0.3392	0.3409	0.2023	0	0.3767	0.3227	0.3482	0.3298	0.1697	0.0008
22	0.3495	0.3088	0.329	0.3247	0.2712	0.0012	0.4095	0.3541	0.3593	0.3633	0.2825	0.0046	0.4124	0.3419	0.3368	0.3441	0.253	0.0004	0.374	0.3171	0.346	0.3251	0.2112	0.0013
23	0.3465	0.3056	0.3241	0.3224	0.2816	0.0015	0.399	0.3513	0.363	0.3636	0.3173	0.0051	0.4036	0.3418	0.3352	0.3466	0.2941	0.0006	0.3717	0.3131	0.3427	0.3169	0.2563	0.0012
24	0.3405	0.3044	0.3233	0.3154	0.2837	0.0022	0.4047	0.3485	0.3664	0.3602	0.3186	0.0059	0.3984	0.3386	0.336	0.3484	0.3054	0.0003	0.3659	0.3104	0.3368	0.3131	0.289	0.0082
